# Supplementary material for: High-quality and universal empirical atomic charges for chemoinformatics applications
Source: J Cheminform. 2015 Dec 2;7:59. doi: 10.1186/s13321-015-0107-1 (PMC4667495; doi:10.1186/s13321-015-0107-1)
Supplement: Supplementary file 1 — 10.1186/s13321-015-0107-1 List of training set molecules, including their NSC numbers and summary formulas. [file 13321_2015_107_MOESM1_ESM.xlsx]

## Sheet: Sheet1
NSC number	Summary formula
NSC_11212	H11C8NO3S
NSC_243649	H14C8I2
NSC_148301	H11C16NO4FSCl
NSC_135377	H20C9O6S2
NSC_89298	H2C7OClI3
NSC_158572	H6C7NO3I
NSC_727370	H14C6O3FP
NSC_9265	H9C8I
NSC_9266	H9C8OI
NSC_41209	H11C5O2SCl
NSC_31721	H8C4I2
NSC_118307	H14C17NI
NSC_108398	H13C14NO3S
NSC_108399	H14C14N2O2S
NSC_108397	H17C15NO3S
NSC_108394	H22C19N6O4S
NSC_108395	H28C22N6O4S
NSC_108826	H18C20O6S2
NSC_108391	H24C27N6O2S
NSC_10162	H15C14NO4
NSC_10163	H13C14N
NSC_508879	H9C13NOI2
NSC_10168	H19C14NO5
NSC_668170	H15C12O5I
NSC_676493	H17C19N2O3I
NSC_347482	H5C4N2I
NSC_347489	H4C4N2I2
NSC_1101	H11C7NO2
NSC_134292	H26C22O6S2
NSC_10307	H4C7F3Cl
NSC_10304	H3C7NO2F4
NSC_10302	H3C7NO2F4
NSC_10303	H3C7NO2F4
NSC_100251	H29C19NO4
NSC_10301	H2C7F6
NSC_100259	H18C21O2
NSC_10309	H4C7F3Cl
NSC_657268	H13C11N5O5ClI
NSC_220079	H13C11NO5
NSC_90693	H7C13OI
NSC_40643	H4C7NO4I
NSC_114874	H15C12N2OI
NSC_114875	H15C12N2OI
NSC_211845	H17C14N2O5I
NSC_46425	H5C5N2O4SCl
NSC_101254	H17C8N3
NSC_281309	H6C7O3S
NSC_110379	H11C16I
NSC_119169	H13C11N5O3S
NSC_230468	H20C15O6
NSC_24060	H5C6N2O2I
NSC_107704	H9C10N3OS2
NSC_107703	H14C17N3O2Br
NSC_171790	H7C8N2O3Cl
NSC_19794	H7C10N2O3I
NSC_191809	H6C6O2I4
NSC_137236	H11C9N2O3SI
NSC_169807	H11C17N2O3Cl3
NSC_89105	H9C14I
NSC_341888	H14C10N3OI
NSC_151710	H12C11O2I2
NSC_111355	H14C12N2O4S
NSC_111356	H12C10N4O4S
NSC_205928	H13C15N2O2SI
NSC_153715	H24C20N2OS2Cl4
NSC_334284	H20C20N2O5I2
NSC_108631	H10C5NO6P
NSC_108630	H8C4NO6P
NSC_9905	H3C7NO5I2
NSC_306748	H6C5N2O2S
NSC_16016	H27C21O4I
NSC_15273	H24C14N2S5
NSC_103687	H18C15N3O3P
NSC_66347	H10C11NOCl2I3
NSC_41208	H11C6O2SCl
NSC_406476	H4C6NO3I
NSC_607865	H11C6O5I
NSC_129208	H6C3O2S
NSC_211276	H9C11N2O4SCl
NSC_209421	H8C4N2O2S2
NSC_106619	H15C7N3O5S
NSC_36397	H11C15NO4I4
NSC_113446	H6C4N4OS
NSC_176047	H5C10NO3I4
NSC_102281	H10C14O2S
NSC_102285	H13C20NO2
NSC_105831	H3C3N3O2
NSC_105832	H11C8N3O6
NSC_105801	H11C9N2O3I
NSC_8421	H9C4I
NSC_8420	H9C4I
NSC_8422	H9C4I
NSC_102275	H23C23NO4
NSC_260443	H17C15NI2
NSC_617418	H14C9NI
NSC_138272	H6C7O2FSCl
NSC_138274	H10C16NO4FSCl2
NSC_17826	H6C8NOBr2I
NSC_14329	H54C32O4
NSC_409410	H6C8O3ClI
NSC_123054	H14C8NO4SI
NSC_123055	H14C11NO2I
NSC_123052	H14C8NOI
NSC_123051	H14C12NO2I
NSC_123059	H16C13NO2I
NSC_114466	H16C12N4O4
NSC_115512	H14C8O2S4
NSC_109401	C4SI4
NSC_110748	H13C11O4I
NSC_110744	H9C8O2I
NSC_110746	H13C10O2I
NSC_118176	H17C20N4O2I
NSC_111166	H10C14N2O4
NSC_1713	H11C6O2I
NSC_1714	H21C11O2I
NSC_1715	H16C8NOI
NSC_322475	H45C28O3I
NSC_17796	H6C8N2S
NSC_718806	H9C16NO4F9S2I
NSC_26908	H4C6N2O3S
NSC_120809	H12C12N2O2S
NSC_107399	H19C16N5O7S
NSC_107398	H13C10N5O4S
NSC_106372	H7C13N2O3Cl
NSC_106373	H6C13N2O3Cl2
NSC_106370	H8C13NOBr
NSC_106371	H7C13N2O3Br
NSC_106376	H15C14N3
NSC_106377	H18C16N2
NSC_106375	H17C15N3
NSC_102874	H9C14N2OF3Cl2
NSC_102876	H11C14N2OF3
NSC_107573	H7C13NO3I2
NSC_103557	H22C16O7S
NSC_12544	H10C15NO3SCl
NSC_12549	H12C16O2S2Cl2
NSC_148323	H10C8S
NSC_226972	H13C7O5I
NSC_287996	H10C8N2O5S2
NSC_135395	H12C17OS3
NSC_208744	H7C4N3OS2
NSC_208746	H7C4N3S3
NSC_99885	H8C12O2SI2
NSC_15274	H24C14N2S6
NSC_109868	H9C7N3OS
NSC_77467	H13C12N2O5I
NSC_128315	H10C8NO3I
NSC_83141	H7C10N2O2SI
NSC_12354	H9C13I
NSC_14812	H6C8N2O3BrI
NSC_9246	H6C6NI
NSC_9244	H5C6I
NSC_9245	H5C6OI
NSC_114677	H8C13NOI
NSC_104848	H14C18N2O6S2
NSC_104843	H14C14N2O2S2
NSC_112452	H31C28N6O4SCl
NSC_112453	H14C14N6O2S
NSC_112459	H19C19N7O4S2
NSC_10149	H14C12O5
NSC_211731	H6C7NO5SCl
NSC_10300	H6C6NF
NSC_10142	H11C12NO2
NSC_667673	H21C19N2OI
NSC_159351	H8C9NO4I
NSC_667671	H21C19N2OI
NSC_1475	H30C18O13
NSC_210281	H10C14O4S2
NSC_287993	H10C8N2O2S
NSC_10308	H4C7F3Cl
NSC_10858	H4C6O2Br2
NSC_10328	H6C7OFBr
NSC_10329	H6C7OFBr
NSC_250805	H14C20N2I2
NSC_10324	H5C7N2O2F3
NSC_10325	H5C7NF4
NSC_10326	H5C7NF4
NSC_10327	H5C7NF4
NSC_10320	H5C7O2F
NSC_10321	H5C7O2F
NSC_10323	H5C7N2O2F3
NSC_23351	H14C16N2O2S2Cl2
NSC_140258	H13C16O3SI
NSC_140253	H8C10NO2SI
NSC_140257	H9C9O2SI
NSC_140256	H17C21O2SI
NSC_140254	H17C13O2SI
NSC_91506	H6C9NO2SCl
NSC_109256	H29C22NS2Br2
NSC_109257	H19C21NS2Br2
NSC_119182	H11C11N3OS2
NSC_16179	H4C6NO2SCl
NSC_367264	H11C9NO3S
NSC_116639	H30C16N2O10P2
NSC_140926	H11C10O4I
NSC_202434	H6C4O2SClI
NSC_110771	H12C12N6O2S
NSC_43157	H19C13O8I
NSC_110773	H11C12N5O3S
NSC_88994	H7C8N2O3I
NSC_98679	H11C9N2O3I
NSC_88993	H5C6N2O2I
NSC_102000	H11C12N2O4Cl
NSC_118976	H7C8NS
NSC_118974	H14C15N2OS
NSC_103649	H22C24N6O2
NSC_103648	H26C26N6O2
NSC_112265	H23C15O5P
NSC_103647	H18C22N6O2
NSC_226369	H9C12OI
NSC_107982	H16C13N4O2S2
NSC_161102	H11C9O2I
NSC_15251	H8C4N2S6
NSC_15250	H8C4N2S5
NSC_15257	H12C6N2S6
NSC_15256	H12C6N2S5
NSC_106589	H17C15N3O3S
NSC_83313	H3C6NO2ClI
NSC_104985	H9C9N5S
NSC_106633	H12C10N3O4SCl
NSC_106631	H13C10N2O3SCl
NSC_106637	H4C9O2Br2
NSC_239643	H4C6NOBr
NSC_239645	H2C6NOCl2Br
NSC_239644	H2C6NOBr3
NSC_102015	H6C6NOI
NSC_114046	H8C9N4
NSC_42518	H5C8O4I
NSC_101004	H14C15O2S
NSC_59822	H8C12O6S3Cl2
NSC_101003	H14C15N2O
NSC_148170	H7C8N4SCl
NSC_252093	H11C11N4I
NSC_252094	H12C11N5I
NSC_400310	H9C12O3SI
NSC_123075	H10C10N3I
NSC_114441	H14C16N4O4S
NSC_114447	H16C19N6O3S2
NSC_114117	H8C6N4O
NSC_114448	H18C17N8O2S
NSC_42148	H24C6N9P3
NSC_70974	H17C12NO2S2
NSC_225271	C3O2F7Cl
NSC_225270	C3O2F6Cl2
NSC_9712	H14C8NO3I
NSC_2126	H9C8NOS
NSC_9715	H12C11NO3I
NSC_2124	H5C3O2I
NSC_2125	H3C2O2I
NSC_17800	H10C10N2O2S
NSC_174158	C2F3I
NSC_102938	H12C11N2O2
NSC_224274	H19C14O7SI
NSC_117971	H8C10N2O2
NSC_107371	H10C8N6O2
NSC_100037	H13C11N4O4FS
NSC_4606	H4C6N2O2I2
NSC_120861	H16C11N2O2S
NSC_721221	H9C13N2S2I
NSC_10062	H7C9OF3
NSC_103187	H27C19O2F
NSC_5558	H20C13O2
NSC_103189	H12C13N3O2F3
NSC_20981	H9C4S2Cl
NSC_338954	H13C10N2O4I
NSC_137373	H20C14NO2I
NSC_107516	H12C11N3O5Br
NSC_107513	H4C6N4O2S
NSC_107518	H12C11N3O4SBr
NSC_122784	H20C20NO3P
NSC_87209	H9C12O2P
NSC_102580	H18C9N3O9P3
NSC_148349	H7C5N2O2Br
NSC_13614	H18C20N4S2
NSC_122788	H20C21NO5P
NSC_53699	H10C6OSI2
NSC_108408	H15C15NO2S
NSC_103329	H22C19N4O2Cl2
NSC_109809	H8C10NI
NSC_108402	H19C20NO3S
NSC_108403	H16C19N2O2S
NSC_108401	H21C25NO3S
NSC_108407	H19C25NO2S
NSC_108404	H17C20NO2S
NSC_102323	H16C18N2OCl2
NSC_105442	H8C8NOBr
NSC_141413	H8C8I2
NSC_66404	CSCl4
NSC_223101	H14C11NO3Cl
NSC_134501	H10C9NOI
NSC_159339	H11C10N2O4I
NSC_10126	H10C10N2O4
NSC_10127	H11C10NO3
NSC_10122	H9C9O2Br
NSC_10249	H2C6F4
NSC_10120	H7C9NO4
NSC_24980	H5C7N2OI
NSC_68820	H11C13N2OI
NSC_88322	H4C7F3I
NSC_125847	H13C17N4O3FSCl2
NSC_109116	H9C13O3Br
NSC_109118	H13C11O3Br
NSC_31762	H17C19NOI2
NSC_123519	H6C7NO4SCl
NSC_211802	H11C10O4SCl
NSC_120655	H14C18NO5FS
NSC_120654	H6C3N2O3S
NSC_101749	H7C10NO4
NSC_101210	H12C8N3F3S
NSC_101744	H10C12N4O5S
NSC_101742	H6C6N4O3
NSC_101743	H10C12N4O5S
NSC_401239	H7C5N2O2I
NSC_109580	H5C13NO3FBr
NSC_107380	H30C17N6O2
NSC_132390	H6C8NSI
NSC_107744	H4C6NO5FS
NSC_136555	H6C12N2O4S2Cl2
NSC_238212	H13C13N2O3I
NSC_317338	H15C7NO3
NSC_103844	H14C22N8O4Cl2
NSC_244827	H11C5N3O2S
NSC_712821	H8C15OI2
NSC_90657	H3C6Cl2I
NSC_691897	H5C8NO3SI2
NSC_691895	H3C8NO3SI2
NSC_123874	H7C7SCl
NSC_151025	H7C8N2O5FS
NSC_349208	H9C12N2O2I
NSC_100169	H17C9NS2
NSC_100168	H17C9NO4
NSC_48846	H9C8NOI2
NSC_100164	H10C9NOCl3
NSC_100166	H15C9NO
NSC_70172	H7C5N2O2Cl
NSC_344499	H3C6N2ClBr2
NSC_344498	H6C7N2OBr2
NSC_25376	H9C9O4I
NSC_25375	H9C9O4I
NSC_344492	H3C6N3O2Cl2
NSC_344490	H6C7N2Cl2
NSC_344497	H6C7N2Br2
NSC_344496	H4C6N2Br2
NSC_103667	H28C26N8
NSC_103666	H16C22N8O4
NSC_103665	H16C22N8O4
NSC_103664	H16C22N8O4
NSC_103663	H22C30N6O2
NSC_103662	H26C22N6O2
NSC_103661	H8C22N6F10
NSC_103660	H26C18N6O2
NSC_529006	H10C8O2S2I2
NSC_295710	H9C10N3S2
NSC_103669	H14C22N6Cl4
NSC_103668	H16C22N6O2Cl2
NSC_297625	H2C4N4OS2
NSC_161124	H14C16S2
NSC_161125	H14C16S4
NSC_133114	H14C10N6O6S
NSC_358276	H8C6N3O4I
NSC_152590	H14C14N2OS2
NSC_741096	H11C19NO4SCl2I2
NSC_103752	H5C3N3O2S
NSC_74693	H5C7O2I
NSC_74697	H5C7O2I
NSC_118958	H14C14N2S
NSC_38766	H3C6NO2SCl4
NSC_112863	H20C14O6S
NSC_112864	H14C7O7S
NSC_715748	H17C25N4O4SI
NSC_106656	H12C16N2O2
NSC_106652	H10C15N2O2
NSC_715741	H11C15N2S2I
NSC_715740	H19C24N4O2SI
NSC_715745	H15C19N4O3SI
NSC_715747	H16C19N3O2SI
NSC_715746	H16C19N5O2SI
NSC_290750	H6C9NOS2I
NSC_284679	H10C8NOSCl
NSC_222445	H43C20OP
NSC_222441	H27C12OP
NSC_124778	H50C24O2S2
NSC_124779	H8C12O2S2Cl2
NSC_101023	H15C17NO2S
NSC_260408	H15C11NI2
NSC_124772	H40C23O2S2
NSC_124773	H20C9O2S2
NSC_124770	H28C17O2S2
NSC_124771	H32C19O2S2
NSC_124777	H66C32O2S2
NSC_124774	H34C16O2S2
NSC_150507	H8C8NOI
NSC_104479	H11C11N2F3S
NSC_104471	H18C13N3O2Cl
NSC_118752	H7C9N7
NSC_118751	H9C13N5O2
NSC_118750	H9C13N5O2
NSC_123094	H22C18O8S2
NSC_123095	H26C21O8S2
NSC_105302	H6C9N2O4
NSC_665366	H19C14N2OI
NSC_105301	H6C9NO5Cl
NSC_105307	H10C10N2O6
NSC_105304	H11C9NO4
NSC_114425	H20C22N10O2S
NSC_114427	H18C21N10O2S
NSC_114420	H17C20N7O3S
NSC_114422	H17C20N9O2S2
NSC_114428	H12C16N4O5S2
NSC_101683	H17C19N3O2
NSC_101682	H14C17N2O2
NSC_101681	H15C14N3O3
NSC_101680	H3C5N3OCl2
NSC_101687	H11C8N3O2
NSC_101686	H17C18N3O2
NSC_101685	H19C16N3O2
NSC_101684	H13C13N3O2
NSC_118136	H11C10O5I
NSC_270056	H52C31NO2I
NSC_292903	H17C15O2I
NSC_100375	H18C17N2O5
NSC_611114	H18C24N5O2SI
NSC_18714	H5C6SCl
NSC_108082	H13C7N3O3
NSC_167381	H7C9N2OI
NSC_326190	H5C6N3S3
NSC_353282	H13C16NO3BrI
NSC_353283	H13C16NO3BrI
NSC_353281	H13C16NO3I2
NSC_353286	H13C16NO3ClI
NSC_353287	H13C16NO3ClI
NSC_353284	H13C16NO3BrI
NSC_353285	H13C16NO3ClI
NSC_110700	H11C5N2O5P
NSC_34851	H9C8NOS
NSC_110703	H14C12NO7P
NSC_110704	H18C10N2O11P2
NSC_110705	H12C10NO8P
NSC_110706	H13C12N2O9P
NSC_100886	H4C4O4Br2
NSC_100887	H7C5N2I
NSC_100884	H11C14NO3
NSC_100882	H11C13NO2
NSC_100883	H13C14NO2
NSC_100881	H13C14NO
NSC_100888	H2C6O2Cl4
NSC_721207	H6C12NOS2I
NSC_721206	H6C12NO2SI
NSC_721209	H15C15N2O2SI
NSC_721208	H13C14N2O3SI
NSC_32862	H4C6ClI
NSC_32861	H4C6ClI
NSC_32860	H4C6ClI
NSC_203393	H6C8NOCl2I
NSC_162710	H11C9NOS
NSC_409010	H10C12NOS2I
NSC_162718	H11C9NOS
NSC_409012	H6C10NOS2I
NSC_627206	H11C10N2O5SI
NSC_134383	H8C13NOI
NSC_12008	H11C10NOS2
NSC_210967	H25C21N6O3I
NSC_108798	H10C10O3S
NSC_108792	H9C10N3S2
NSC_108790	H7C9SBr
NSC_108794	H9C11NOS2
NSC_108795	H8C11N2S
NSC_105689	H23C23NO4S
NSC_105688	H21C22NO3S
NSC_105686	H27C21NO6S
NSC_105684	H21C21NO6S
NSC_268763	H19C20N2I
NSC_107822	H10C14N4O7S
NSC_107826	H11C11NO4S2
NSC_112673	H19C14NOS
NSC_109825	H7C4NO2S2
NSC_108424	H10C10NO2Br
NSC_108426	H11C11NS
NSC_105460	H23C18O2Br
NSC_141430	H8C8I2
NSC_114634	H11C6O6P
NSC_114635	H18C13NO5P
NSC_114636	H22C12NO5P
NSC_114638	H16C12NO5P
NSC_11854	H12C15O3I2
NSC_159316	H8C14O4I2
NSC_159317	H8C12I2
NSC_10108	H21C23O3Cl
NSC_281645	H8C5OI2
NSC_408622	H9C11OI
NSC_139604	H8C4N2O3S3
NSC_326767	H12C5OS
NSC_125829	H16C18N2S6
NSC_125828	H16C18N2O2S4
NSC_674456	H9C10OI
NSC_674455	H11C11OI
NSC_674454	H11C15OI
NSC_674453	H11C15OI
NSC_101761	H43C47N3O6S
NSC_101763	H18C16N4O7S
NSC_101765	H22C26N5O6Cl
NSC_240589	H16C15N3I
NSC_240587	H17C14NO2Cl2I2
NSC_108225	H11C4NO3S2
NSC_111661	H16C11N2O2
NSC_664946	H16C12OBrI
NSC_108161	H13C11N3O4F3S3Cl
NSC_108164	H11C10N3O4F3S3Cl
NSC_116496	H10C10N2O2S
NSC_116497	H12C11N2O2S
NSC_116495	H20C19N4OS2
NSC_123329	H14C21O4F10I2
NSC_100143	H6C5N4S3
NSC_100147	H10C5OS
NSC_100414	H16C15O4
NSC_100416	H8C4N2O4
NSC_100418	H19C14NO2Cl2
NSC_97505	H4C7O2I2
NSC_163650	H12C11N3O4I
NSC_166443	H11C11O5FS
NSC_166444	H9C10O5FS
NSC_116231	H12C16N2
NSC_127537	H20C14O4
NSC_125009	H14C12N2OS
NSC_125550	H8C13NOI
NSC_26423	C8O3I4
NSC_48174	H11C10O2I
NSC_8033	H4C6BrI
NSC_101638	H3CNO2
NSC_102157	H6C8NCl
NSC_129262	H4C7NSI
NSC_142310	H12C12N2O4S2
NSC_112805	H18C11N2O4S2
NSC_288741	H9C15N3SCl2
NSC_5075	H4C5NI
NSC_5076	H4C5NI
NSC_112808	H16C12O3S2
NSC_126668	H17C19O4P
NSC_126666	H22C25NO3P
NSC_126667	H21C25N2O5P
NSC_126665	H23C26N2O6P
NSC_11449	H5C7NO2BrI
NSC_158470	H22C25NP
NSC_123522	H13C16N2O5FS
NSC_123520	H6C7NO4FS
NSC_123521	H8C7NO2FS
NSC_260420	H17C16NI2
NSC_150520	H8C13NO5FSCl2
NSC_2864	H5C6O2SCl
NSC_179632	H25C28O8I
NSC_151044	H6C3O2SClBr
NSC_83719	H10C13NOCl
NSC_108941	H8C10O4S
NSC_274247	H11C6O5I
NSC_105324	H8C16N3O3Br
NSC_190349	H10C8N3OI
NSC_108949	H14C12O5S
NSC_114409	H24C21N4O4S2
NSC_114408	H18C17N8O4S
NSC_114407	H17C17N7O4S
NSC_114406	H16C16N8O4S
NSC_114405	H20C18N8O4S
NSC_114401	H15C16N7O3S2
NSC_382826	H11C13O6I
NSC_10712	H31C23NO7S
NSC_100316	H19C12N
NSC_100317	H12C14O
NSC_100315	H4C7OClBr
NSC_100310	H18C18O2
NSC_1771	H12C6N2S4
NSC_742236	H10C12N2O2SI2
NSC_159697	H19C24N5O4FSCl
NSC_101062	H24C22N2O4S2
NSC_159698	H21C25N5O3FSCl
NSC_122344	H10C5NO2Cl
NSC_106060	H32C22N2O4S2
NSC_101457	H15C11N2O5P
NSC_68044	H11C9I
NSC_101454	H14C10N3O5P
NSC_81165	H10C5N2OI2
NSC_72865	H9C12N2O4I
NSC_748148	H12C16N2O2ClI
NSC_202395	H13C9NO3S2
NSC_101451	H17C9N2O6P
NSC_71109	H5C5N2OI
NSC_277267	H22C15NO6I3
NSC_3773	H5C7O2I
NSC_99736	H9C10N6O2I
NSC_102811	H13C10N5O4
NSC_402721	H11C15OI
NSC_166856	H20C16NOP
NSC_12525	H7C8O3SCl3
NSC_12521	H4C6O2FSCl
NSC_106310	H14C15N2O3
NSC_106311	H12C15N2O2
NSC_103146	H12C6N2
NSC_103147	H10C13N2O3S
NSC_106317	H17C15N5
NSC_106319	H15C15OP
NSC_95737	H11C14O2I
NSC_105667	H21C18NO4S
NSC_38486	H16N12P4
NSC_93475	H18C19N7O6I
NSC_93474	H19C19N8O5I
NSC_4202	H10C20O5I2
NSC_283806	H7C8O3I
NSC_283804	H10C10NO2I
NSC_283805	H13C10O4I
NSC_103364	H6C4O3S
NSC_103362	H22C15N2O10S2
NSC_103363	H18C12NO6FS2
NSC_10332	H6C7OFI
NSC_10331	H6C7OFI
NSC_102364	H6C14O2Br2
NSC_102363	H7C14O2Cl
NSC_222763	H6C10NCl2I
NSC_10336	H6C7NF3
NSC_10334	H6C7NO2F
NSC_694101	H7C9N2O3I
NSC_125618	H23C21N3O7S
NSC_24941	H12C12NO2I
NSC_125613	H17C14O4I
NSC_119857	H5C5N5S
NSC_113524	H7C7N3
NSC_119855	H12C10N8O4
NSC_113528	H14C19N2O6S
NSC_138974	H12C9NO4SI
NSC_668371	H10C15OI2
NSC_109159	H13C10N5O4S
NSC_139083	H4C6NCl2I
NSC_115964	H17C18N5O5S
NSC_142542	H22C18N4S4
NSC_11124	H19C9N5
NSC_234729	H11C11N6O4I
NSC_190753	H9C10O3Cl2I
NSC_10388	H4C9NO4Br
NSC_10386	H10C8N4O2
NSC_10835	H7C13NSCl2
NSC_10385	H9C8NO3
NSC_10382	H6C7N2O2I2
NSC_10380	H5C7N3O3
NSC_651037	H6C8N2O2ClI
NSC_651038	H6C8N2O2ClI
NSC_651039	H3C8NO2ClI
NSC_108204	H9C10N2O2Cl
NSC_111602	H28C21N2O8S2
NSC_103961	H17C12N2O7FS2
NSC_2062	H8C12O4S2Cl2
NSC_115744	H7C9O4I
NSC_115740	H11C14Cl2I
NSC_47773	H16C10N2O2I2
NSC_56765	H4C13N2OCl8
NSC_100126	H13C12N4Cl
NSC_100122	H16C15N5O2Cl
NSC_100129	H9C9N4OCl
NSC_191087	H5C7O4SCl
NSC_169088	H8C17N2O2F6Cl2
NSC_124780	H8C12O2S2Cl2
NSC_106871	H9C9O2Br
NSC_106870	H9C10NO2
NSC_106872	H15C13N
NSC_102542	H11C8NS
NSC_119293	H17C8O5P
NSC_119294	H23C12O7P
NSC_741901	H11C12O5I
NSC_117297	H17C14N2P
NSC_117293	H27C9N6P
NSC_117290	H14C13N6O3
NSC_670789	H8C15OBrI
NSC_103778	H13C15NO2S
NSC_207866	H12C5OS
NSC_329359	H12C10N2OS
NSC_102175	H10C18N2O2Cl4
NSC_102176	H10C18N2O2Cl2Br2
NSC_102177	H16C20N2O2Cl2
NSC_11299	H12C15NCl
NSC_110343	H19C16N5O7S
NSC_106694	H12C9N4O
NSC_115192	H11C12NO2Cl2
NSC_381409	H13C15N2OI
NSC_97838	H7C6N2O2I
NSC_160617	H6C9S3
NSC_131880	H14C14NO2S2Cl
NSC_315269	H15C11N2O4I
NSC_113998	H11C15NO2
NSC_11461	H9C9N3O4S2
NSC_113990	H7C9NO2
NSC_113992	H9C10NO2
NSC_113997	H10C14O4S2
NSC_124224	H19C26N4O2FSCl2
NSC_124225	H13C18N4O2FSCl2
NSC_124226	H15C18N4O2FSCl2
NSC_202925	H10C8S
NSC_9366	H3CI
NSC_82469	H25C24O2P
NSC_638461	H9C10N2O4I
NSC_108925	H9C11NO2S2
NSC_105344	H15C18N2O5Br
NSC_108921	H6C12N2S
NSC_108923	H7C10NS
NSC_114643	H22C12NO5P
NSC_41123	H4C3OI2
NSC_172560	H9C9O3I
NSC_10737	H7C8N3O3
NSC_10732	H7C8N2Cl
NSC_110772	H11C12N5O2S
NSC_403973	H21C20O4I
NSC_108475	H8C10NOBr
NSC_240421	H19C18N3O2I2
NSC_141958	H14C10N2O3S2
NSC_120738	H14C9N2O2S
NSC_120739	H14C9N2O2S
NSC_111033	H7C12N3
NSC_100594	H22C19N2O
NSC_100596	H16C18N2
NSC_100849	H13C20N3O8
NSC_100593	H10C13O4
NSC_107311	H21C18N3S
NSC_109409	H12C14N2
NSC_301507	H13C8NO3S
NSC_85776	H8C14NO5I
NSC_116029	H7C10O2I
NSC_300904	H7C12O6SCl
NSC_160440	H20C12S3
NSC_160441	H22C12S3
NSC_117888	H19C22N2O2P
NSC_13411	H12C6N2S2
NSC_117886	H21C28N2OF2P
NSC_13419	H26C20O6S2
NSC_193355	H10C5S3
NSC_77604	H11C12OP
NSC_77601	H10C13OF3P
NSC_33408	H22C20NO5I
NSC_33409	H24C21NO5I
NSC_103161	H4C5NOI
NSC_78409	H8C4N2OSCl2
NSC_342480	H12C14N3O5SI
NSC_283821	H12C10O3ClI
NSC_283822	H7C9O3I
NSC_283824	H19C15O7I
NSC_283825	H6C9O3BrI
NSC_134663	H6C10N2O2I2
NSC_103345	H6C6N4O2
NSC_108466	H10C11NOBr
NSC_103347	H7C3N3O2
NSC_38203	H34C16O4
NSC_114381	H10C15N4O3SBr2
NSC_11818	H11C8N3O2
NSC_114384	H15C20N5O3S
NSC_105642	H14C15N2O4S
NSC_10254	H3C6F2Cl
NSC_3791	H9C12I
NSC_102340	H6C7N3Cl
NSC_203999	H12C14N3O4I
NSC_10252	H3C6N2O4Br
NSC_104133	H14C18N5O2Cl
NSC_148276	H11C8I
NSC_633124	H10C9N5OI
NSC_118388	H5C8N2OCl
NSC_134894	H11C5O5SI
NSC_11105	H7C3N5
NSC_11104	H5C2N5
NSC_66548	H7C8O3I
NSC_110683	H22C11N3O5P
NSC_110684	H23C12N2O5P
NSC_136534	H14C15NOI
NSC_12131	H10C12N4O2S
NSC_103830	H32C30N8Cl4
NSC_130797	H8C11NO4I
NSC_2041	H5C7NS2
NSC_130798	H15C14N2O6I
NSC_103831	H18C24N6O4
NSC_35804	H2CI2
NSC_115013	H19C26P
NSC_115015	H21C30P
NSC_101856	H5C3O2SCl
NSC_101857	H4C3O2S
NSC_101854	H6C3OS
NSC_101855	H6C3O3S
NSC_219874	H11C6O2I
NSC_98050	H13C10N2O3I
NSC_179635	H23C22O9SI
NSC_179638	H27C28O9SI
NSC_100109	H11C12N5O
NSC_2227	H8C7S
NSC_101560	H19C15N4O2Cl
NSC_2222	H24C20O2I2
NSC_170827	H7C6SI
NSC_169203	H6C8NO4I
NSC_116274	H26C19O8S
NSC_116272	H24C26N2O14S2
NSC_116273	H24C26O10S2Br2
NSC_226586	C5N2Cl5I
NSC_25324	H9C10N2O2Br
NSC_28460	H9C9O2I
NSC_107452	H4C7NO3Br
NSC_107453	H19C16N3O3S
NSC_103753	H15C10N3O6
NSC_106503	H11C13N3O4
NSC_103757	H9C6N2O7P
NSC_103756	H11C7N2O7P
NSC_106507	H10C14N2
NSC_103759	H15C9N2O7P
NSC_103758	H15C9N2O7P
NSC_135781	H7C8O2F3S2
NSC_135782	H3C2O2F3S2
NSC_103656	H22C26N6
NSC_103657	H26C28N6
NSC_168008	H15C15O3I
NSC_715729	H19C25N2O2SI
NSC_715727	H19C24N4O3SI
NSC_715726	H15C18N4O3SI
NSC_715725	H17C22N2OSI
NSC_715723	H20C30N4O2S2I2
NSC_715722	H11C15N2OSI
NSC_715721	H24C32N4O2S2I2
NSC_715720	H21C20N2OSI
NSC_148467	H4C6NCl2I
NSC_135439	H13C16O2FS
NSC_135436	H13C7OI
NSC_148468	H10C13NO2SCl2I
NSC_148469	H12C14NO2SCl2I
NSC_229477	H13C10O2SI
NSC_126620	H22C25NP
NSC_126621	H24C30NP
NSC_185323	H19C12O5I
NSC_95414	H7C6N2O3S2Cl
NSC_528846	H8C13N2OClI
NSC_523352	C3N3S3Cl3
NSC_115932	H11C14N2O5FS
NSC_179194	H4C4N2O2Cl2
NSC_83754	H9C13N2O3Cl
NSC_108908	H8C12N2O
NSC_108905	H10C16N3Cl
NSC_108900	H12C16N2
NSC_10978	H3C6NO2Br2
NSC_10756	H30C24N4O5
NSC_10976	H8C4S2Cl2
NSC_109052	H15C10N
NSC_109054	H17C10N
NSC_139124	H4C7O6S2Cl2
NSC_104019	H8C8O2S
NSC_155230	H13C6NS2
NSC_120714	H12C6N2O2S2
NSC_101193	H22C18N2O4S
NSC_101192	H7C10NO
NSC_101191	H10C11N2O2
NSC_101190	H23C20N5
NSC_101624	H16C17N5Cl
NSC_101195	H16C14NO3Cl
NSC_101194	H18C15N3OBr
NSC_100865	H33C19N5O2
NSC_100866	H5C5N2SCl
NSC_100863	H25C14N5O2
NSC_35343	H6C7NO2I
NSC_35340	H2C4NO2SI
NSC_100869	H15C14N3O2
NSC_107669	H8C7N6
NSC_107668	H12C9N6
NSC_109423	H8C12N2O3S
NSC_107666	H10C9N6O2
NSC_107665	H9C12N5S
NSC_107664	H5C4N5O
NSC_101999	H13C15N2O2SCl
NSC_101998	H9C9N2O2SCl
NSC_101992	H9C6N3OS
NSC_716159	H9C14N3O2I2
NSC_716155	H9C14N2O2ClI2
NSC_716157	H12C15N2O4I2
NSC_716156	H8C12N2O3I2
NSC_717570	H14C17N3OI
NSC_687542	H29C23N2O2I
NSC_337865	H16C20N5O5I
NSC_622941	H12C9N3O3I
NSC_321450	H22C17N3O9I
NSC_165669	H5C7NO3I2
NSC_103106	H26C28O4S
NSC_103107	H11C15NO
NSC_103104	H32C34N2
NSC_103105	H13C15NO
NSC_103102	H19C23NO
NSC_103103	H24C18N2O4S2
NSC_103100	H13C16NO
NSC_51766	H4C6FI
NSC_100710	H27C24NO
NSC_100716	H25C26NO
NSC_100714	H25C26NO
NSC_100715	H25C26NO
NSC_4539	H4C7NO4I
NSC_92317	H17C12N2O4I
NSC_212226	H13C12N2O5I
NSC_212223	H13C12N2O5I
NSC_56263	H9C10N2O4I
NSC_174224	H10C12N2O3Cl2
NSC_226119	H47C27I
NSC_125386	H9C3NS
NSC_236603	H26C14O6
NSC_236604	H26C14O6
NSC_13694	H9C14Cl3I2
NSC_105627	H12C13NO2SBr
NSC_105626	H10C13N2O5
NSC_12127	H14C15O2S
NSC_12129	H22C32N4O10S3
NSC_104578	H14C10O4S
NSC_619705	H13C15NO5I2
NSC_82344	H15C6O3P
NSC_740268	H15C20N2O5I
NSC_45148	H15C12N4O2I
NSC_11695	H12C12N6O3
NSC_135126	H11C5NO2S2
NSC_141230	H28C12N2O6S4
NSC_2022	H6C10O4S2Cl2
NSC_127409	H31C14O3P
NSC_1058	H14C18N2O
NSC_141052	H22C22N4O4S2
NSC_141051	H20C21N4O4S2
NSC_1051	H14C11N4O4
NSC_1050	H8C12O4SBr2
NSC_1056	H7C6NO4S
NSC_110557	H6C7O4SCl2
NSC_110559	H7C6NO3S
NSC_108106	H27C21NO11S
NSC_108104	H26C21O9S2
NSC_108102	H16C15O6S
NSC_10566	H14C16N2O2S
NSC_10565	H12C16N2O2SBr2
NSC_10562	H18C15N2O2S
NSC_127124	H8C13NOI
NSC_109548	H12C8N2O3
NSC_55281	H12C14I2
NSC_3772	H5C7O2I
NSC_115788	H12C6O2S
NSC_3774	H7C7I
NSC_3775	H7C7I
NSC_3776	H7C7I
NSC_3779	H9C8I
NSC_48224	H4C4N3I
NSC_39107	H23C20O2I
NSC_101621	H5C5N5S
NSC_101622	H12C12N6
NSC_296517	H11C8O4I
NSC_107123	H11C10N3S
NSC_101196	H10C5NO2Cl
NSC_38054	H10C15O4I2
NSC_409861	H12C8OI2
NSC_303573	H15C13NO4
NSC_409863	H12C8O2I4
NSC_409864	H16C8O2I2
NSC_409865	H10C5O2I2
NSC_409866	H10C6O3SI2
NSC_303576	H17C10NO4
NSC_117122	H11C7N5O2
NSC_97872	HC4N2Cl2I
NSC_238936	H4C12S2Cl6
NSC_82133	H12C17O3I2
NSC_119762	H25C20N3S
NSC_344273	H14C10N3O4I
NSC_369044	H21C15O3I
NSC_113954	H2C5N4
NSC_102069	H8C16NO2Br
NSC_113951	H12C12N5O4Br
NSC_113952	H4C5N4O
NSC_22236	H15C11NO2S2Cl2
NSC_523375	H11C9N2O6I
NSC_104965	H17C12N2O8S2Cl
NSC_104964	H21C14N3O8S2
NSC_104967	H22C14N2O7S2
NSC_104961	H14C16N2O4S2
NSC_104960	H12C9N4OS
NSC_104963	H17C13N2O8F3S2
NSC_104962	H17C12N2O8FS2
NSC_101	H13C6NO
NSC_1204	H7C3O2I
NSC_1201	H15C8O2I
NSC_158418	H11C16NO2FSCl
NSC_158419	H11C16NO2FSCl
NSC_109425	H10C12N2O4S
NSC_185347	H4C7OS3
NSC_158413	H13C21NO2FS2Cl
NSC_139459	H22C9N2O6S4
NSC_10572	H29C17NO2
NSC_113049	H6C10N2
NSC_76078	H4C8NO2Cl
NSC_118205	H11C14N2O6FS
NSC_118204	H15C16N2O5FS
NSC_113040	H6C10BrI
NSC_118206	H15C14N2O4FS2
NSC_667672	H21C19N2OI
NSC_66600	H3C3N4OI
NSC_80273	H6C10N2O2I4
NSC_80272	H2C8N2O2I4
NSC_664209	H34C22N5O5I
NSC_36714	HC4NI4
NSC_110782	H18C16N6O2S
NSC_101603	H11C9NO3
NSC_8536	H17C12O2SCl
NSC_31595	H9C9O2I
NSC_31592	H5C5N2I
NSC_31591	H11C13NOI2
NSC_39661	H11C9N2O5I
NSC_60189	H6C3ClI
NSC_107609	H8C13N2O2I2
NSC_107607	H8C13N3O3Br
NSC_101469	H7C9N2O2Cl
NSC_101468	H11C8NO4
NSC_101467	H10C8N2OS
NSC_101466	H8C8NO2F
NSC_101465	H8C8NO2F
NSC_132103	H13C8O3I
NSC_513486	H10C6O4S2Cl2
NSC_90118	H6C7O2SCl2
NSC_43216	H2C6NO2BrI2
NSC_100805	H8C13NOF
NSC_143328	H15C9OI
NSC_143329	H13C9OI
NSC_351332	H9C7N4O2Cl3
NSC_118834	H10C6N2O3S2
NSC_304444	H12C9N2O2S2
NSC_2582	H3C7O2I3
NSC_100738	H8C9O4
NSC_100739	H9C9NO
NSC_99795	H9C8NOI2
NSC_100734	H16C8O
NSC_100735	H16C8O
NSC_100737	H6C9NOSCl
NSC_100731	H8C8N2Cl4
NSC_100732	H10C8N2O2S
NSC_4512	H8C9NO2SI
NSC_4515	H13C11O3SI
NSC_58155	H11C15N2O2I
NSC_229540	H4C4N4O2S
NSC_103388	H16C17N2O
NSC_16136	H7C5N2O4SCl
NSC_10857	H3C6O2Br3
NSC_150376	H15C22N4O2SI
NSC_105606	H15C11NO4S
NSC_105977	H9C10NOS2
NSC_102656	H8C17N2O
NSC_102658	H19C11NO3S
NSC_204002	H10C13N2OFI
NSC_82369	H6C10BrI
NSC_102388	H5C13OBr2I
NSC_102380	H8C15N4O6
NSC_102385	H9C14O3Cl
NSC_102476	H7C10N5O4
NSC_223078	H3C6NO2ClI
NSC_223071	H14C7O3
NSC_223070	H13C7O3Cl
NSC_223073	H25C27N2I
NSC_223072	H10C8NI
NSC_223075	H9C7N2I
NSC_11364	H18C20N4S2
NSC_11363	H17C19NO2S
NSC_267020	H16C17N2O2S
NSC_11368	H14C6N2O3S
NSC_97335	H4C7OClI
NSC_157538	H8C9NO4I
NSC_11146	H25C12N5
NSC_101341	H16C13N3O2Cl
NSC_138997	H22C21N2O5S2
NSC_138996	H10C13N2O3S2
NSC_114017	H12C6O4I2
NSC_10096	H19C15NO5
NSC_10097	H13C16N3O4
NSC_10095	H18C14O4
NSC_10092	H15C14NO3
NSC_10093	H16C14O6
NSC_10090	H18C13O4
NSC_10091	H12C14N2O2
NSC_10098	H11C17NO4
NSC_1071	H9C6NO2
NSC_1072	H11C7NO2
NSC_1074	H11C8NO2
NSC_1076	H11C6N
NSC_1079	H11C6N
NSC_369994	H5C7N2O4I
NSC_101816	H20C14N4O2
NSC_101812	H18C12N4O2
NSC_101813	H16C11N4O2
NSC_101819	H14C11N4O2
NSC_655354	H19C12N4O6I
NSC_10238	H2C6NO2F2Br
NSC_10239	H2C6F2Br2
NSC_697265	H29C20O3I
NSC_10232	H7C8O3F
NSC_10233	C6NO2FCl4
NSC_10230	H6C8NO5F
NSC_10231	H6C8O3F2
NSC_10236	HC6N2O4F3
NSC_10237	H2C6N2O4FBr
NSC_10234	HC6NO2F2Br2
NSC_10235	HC6NO2Cl4
NSC_163305	H22C12O4S2
NSC_132378	H4CN2S2
NSC_300571	H5C7N2O2Cl2I
NSC_119769	H21C18N3OSCl2
NSC_119768	H21C18N4O2SCl
NSC_119761	H23C18N3OS
NSC_119763	H22C18N3SCl
NSC_119765	H25C19N3S
NSC_119764	H18C18N3F5S
NSC_119766	H22C18N4O2S
NSC_284680	H13C9NOS
NSC_203777	H18C10N4O6S2
NSC_26804	H14C10S
NSC_115059	H21C17NO
NSC_109389	H6C6N3S2Br
NSC_111222	H20C18N2O2S2
NSC_103101	H17C21NO
NSC_107419	H12C12N6O2S
NSC_3538	H4C6NO2I
NSC_107442	H16C13NO3Br
NSC_3531	H5C9NOClI
NSC_102202	H9C11NO2S2
NSC_109600	H13C14N3Cl2
NSC_52113	H5C5N3I2
NSC_102203	H8C12N2OS2
NSC_317284	H14C12N2O4S
NSC_87894	H4C7NI
NSC_106535	H9C9N3O2ClBr
NSC_106537	H10C10N3O4Cl
NSC_694681	H18C20N3O3SI
NSC_93777	H6C3O2SCl2
NSC_77051	H6C10O2SCl2
NSC_149884	H7C9O4I
NSC_106544	H18C16N5O7Br
NSC_106540	H15C11N5O4S
NSC_106543	H18C15N4O6S
NSC_105010	H8C6N2OS
NSC_105018	H14C11N4O4S
NSC_102040	H15C17O5Cl
NSC_138293	H15C12N2O5I
NSC_112333	H26C17N2O4S
NSC_112330	H20C14N2O4S
NSC_149336	H6C10N4O4S2
NSC_121352	H6C4N2O2S
NSC_113939	H13C11N4O4I
NSC_83575	H9C9OI
NSC_57274	H10C11NO5I
NSC_118225	H16C10NO3P
NSC_35128	H14C14NO6I
NSC_136733	H10C9NO2I
NSC_136732	H8C8NO2I
NSC_136735	H21C20N8O5I
NSC_101662	H13C15NO3
NSC_39601	H4C6NO2SClBr2
NSC_610733	H11C18N2O5I3
NSC_109469	H8C10NBr
NSC_101481	H12C11N2O4
NSC_101487	H20C19N2O2Cl2
NSC_101489	H20C18N4O2Cl2
NSC_101488	H16C15N4O
NSC_144163	H7C10N2ClI2
NSC_144164	H9C10N2I
NSC_43583	H22C16O6
NSC_101174	H16C19N2O2
NSC_90463	H10C14O4I2
NSC_100821	H8C13N2O3
NSC_2616	H10C8S
NSC_100284	H8C5N4O2
NSC_100285	H6C5N4OCl2
NSC_53183	H6C9NOI
NSC_90468	H13C15NO4I2
NSC_100280	H13C12N4O3SCl
NSC_100281	H8C5N4S2
NSC_21545	H6C2O2S2
NSC_21237	H24C12NO2I
NSC_121999	H11C9NO2SI2
NSC_108735	H7C7SCl
NSC_100756	H21C12NO4
NSC_100757	H8C13O3Cl6
NSC_15888	H3C3OS3Cl3
NSC_100755	H20C12NO3P
NSC_100752	H17C11NO3
NSC_100753	H11C12N2Cl
NSC_100750	H9C11N3O2
NSC_100751	H11C11NO
NSC_100758	H9C13NOS
NSC_100759	H11C13N3O2
NSC_88871	H6C10NO2I
NSC_350627	H3C6NO4SCl2
NSC_117359	H18C8O10S2
NSC_331978	H7C8N2O2I
NSC_117353	H13C14N6Cl
NSC_106284	H8C7N2O2
NSC_106281	H6C8NO3Cl
NSC_406266	H16C10O2
NSC_106289	H6C12N6O9
NSC_350992	H10C6N2O2S
NSC_294563	H4C8NO2SI
NSC_294562	H4C8NO2SI
NSC_107880	H9C8N2Br
NSC_89834	H9C15NO4BrI
NSC_400772	H20C19NO4Cl
NSC_106753	H18C16N5O7Br
NSC_106755	H18C16N4O7S
NSC_5626	H26C12O4
NSC_60105	H4C7NO2I3
NSC_672028	H14C17N3OF2SI
NSC_15461	H27C21O4I
NSC_105628	H12C13NO2SCl
NSC_223055	H6C4NOCl
NSC_14226	H18C22N4O2S2
NSC_695368	H17C15N2O2I
NSC_83969	H4C7O2I2
NSC_148212	H11C6S2Cl
NSC_129835	H13C11NO4S
NSC_156649	H11C14N4O4I
NSC_114072	H9C6N3O2
NSC_114073	H5C4N4Cl
NSC_114070	H5C8N2OCl
NSC_288531	H10C7N2OS
NSC_120815	H18C12N2O2S
NSC_213035	H24C26N2O4S4
NSC_56935	H9C9N4SI
NSC_108289	H24C17O3S
NSC_1017	H16C19NO4Cl
NSC_1015	H22C25N2O3
NSC_1014	H19C22N3O
NSC_1012	H18C23N2O3
NSC_291864	H12C12N4OS
NSC_1018	H20C14N4O4
NSC_10210	H12C18N2O2
NSC_88995	H7C8NOFI
NSC_10216	H5C6O3Cl
NSC_63371	H11C12N2O2SI
NSC_106365	H9C13N3O3
NSC_127166	H9C14NO5S
NSC_122402	H24C10N2O8S2
NSC_127168	H6C6O3S2
NSC_127169	H8C9N2O3S
NSC_125991	H11C13NO4S2
NSC_139736	H18C8N4S4
NSC_133407	H13C15N3O11S2
NSC_133408	H11C9NO5S
NSC_114924	H10C6N6O
NSC_170080	H10C12N2I2
NSC_24643	H3C6NO2FI
NSC_24644	H6C7NO3I
NSC_127223	H14C10N5O7P
NSC_259246	H11C14N2SI
NSC_400898	H18C16NOI
NSC_3739	H6C7NO3I
NSC_101839	H6C5N4O2
NSC_101348	H24C20O6S2
NSC_101833	H15C20N2O3Cl
NSC_101834	H6C3NCl3
NSC_101347	H14C8N6S2
NSC_116566	H7C11N3O5S2
NSC_111247	H10C14N2
NSC_116564	H9C12N3O5S2
NSC_724240	H11C12N2O3I
NSC_116560	H11C7N5O2
NSC_90702	H10C13NI
NSC_90703	H8C13NO2I
NSC_143795	H26C24NP
NSC_221290	H6C13O2I4
NSC_310239	H12C6O2S
NSC_165587	H24C26N2O4S4
NSC_133398	H12C18N2O10S2
NSC_621863	H16C18NO2I
NSC_16678	H7C8O3I
NSC_523087	H7C14O2I
NSC_112537	H10C9N5Cl
NSC_266155	H4C4N2O2S
NSC_112532	H11C11NO2
NSC_106566	H6C4N4O12
NSC_372368	H3C4N4P
NSC_372369	H4C5N3P
NSC_102026	H8C5N4O
NSC_102022	H6C5N4
NSC_2670	H7C6O2P
NSC_100554	H11C5NO
NSC_18202	H10C5OS
NSC_113910	H13C14N2O3FS
NSC_113911	H9C13N2O5FS
NSC_113912	H11C15N2O5FS
NSC_113913	H11C14N2O5FS
NSC_113914	H11C13N2O3FS
NSC_113915	H9C13N2O5FS
NSC_113919	H11C14N2O6FS
NSC_358678	C2OSCl4
NSC_31627	H9C10NO5I2
NSC_30628	H4C6O2FSI
NSC_270724	H7C20Cl12I
NSC_41705	H5C7O2I3
NSC_41706	H12C11NO2I3
NSC_101647	H9C11N3O5
NSC_101130	H11C11O3Br
NSC_101133	H11C10NO4
NSC_101132	H13C10NO3
NSC_101134	H11C10NO4
NSC_101137	H8C10O4
NSC_101649	H10C17NO8Br
NSC_290812	H8C9NO4I
NSC_85265	H15C10N2O3I
NSC_409323	H8C12NO3S2I
NSC_409322	H10C13NOS2I
NSC_409327	H6C10NOS2I
NSC_409326	H10C16NOS2I
NSC_409325	H10C16NOS2I
NSC_409324	H10C12NOS2I
NSC_618224	H20C11N3I
NSC_103861	H20C24N6O4I2
NSC_103865	H15C22N3O6
NSC_103864	H12C14N3I
NSC_110433	H12C11N4O3S
NSC_110431	H11C9N3O4S2Cl2
NSC_60727	H7C7OI
NSC_270514	H11C7N3S2
NSC_10747	H9C12N2O2Br
NSC_6956	H4C6O2SCl2
NSC_10740	H10C9N4O
NSC_108758	H7C10N3
NSC_108756	H10C13N2S
NSC_106914	H5C6N5S
NSC_106915	H5C5N5S
NSC_108753	H11C13N3
NSC_108751	H11C16NO
NSC_100778	H8C6N4O
NSC_100774	H18C12N2O8S2
NSC_100777	H19C21NO4
NSC_18588	H5C3I
NSC_133677	H8C7NO2FS
NSC_133676	H6C7NO4FS
NSC_45883	H31C21O3I
NSC_133679	H17C17N3O6FSCl
NSC_30029	H12C7N2O3I2
NSC_30028	H10C6N2O2I2
NSC_30021	H6C4N4S
NSC_117802	H14C5NO3P
NSC_117803	H14C6NO4P
NSC_117800	H12C4NO3P
NSC_117801	H14C5NO3P
NSC_97130	H11C10O2I
NSC_97133	H13C10I
NSC_62395	H11C11N2O5I
NSC_78955	H8C13N2O4I2
NSC_102619	H15C6NO3S
NSC_4554	H10C10NO2SI
NSC_3270	H12C7N2S
NSC_103524	H10C11N5OBr
NSC_103527	H14C11N4O3S
NSC_381100	H18C8N2O3S
NSC_620302	H16C16N3O8SI
NSC_620303	H9C13N4O7SI
NSC_620306	H13C15N4O6SI
NSC_620307	H14C15N3O7SI
NSC_620304	H9C13N3O5SClI
NSC_620305	H9C13N3O5FSI
NSC_128325	H13C11O6I
NSC_12360	H10C13S
NSC_11322	H8C4S2
NSC_11327	H5C7NO3S
NSC_236599	H28C14O4
NSC_236595	H20C12O4
NSC_236596	H30C18O6
NSC_236597	H22C12O6
NSC_407005	H6C8NO4SCl
NSC_25012	H9C8O2I
NSC_11187	H10C15NOCl
NSC_11189	H11C15NO
NSC_146439	H21C20N6O3FS
NSC_135149	H6C7NO2I
NSC_114051	H6C12N4
NSC_114053	H5C8N2OCl
NSC_141525	H10C8N3O4I
NSC_10052	H16C10O4
NSC_10050	H16C9O4
NSC_10051	HC4N2O4SCl
NSC_10056	H8C6NO4P
NSC_10057	H3C7NO3ClBr
NSC_10054	H30C20O8
NSC_10055	H2C6O3S
NSC_10058	H7C8NOI2
NSC_10059	H8C8N2O5
NSC_9011	H6C9N4I2
NSC_9010	H6C9N2I2
NSC_1033	H16C9N4O2
NSC_1032	H12C7N4O2
NSC_404201	H10C10O2Cl3I
NSC_190482	H12C14S2Cl2
NSC_401699	H6C7NO2I
NSC_10585	H24C22N6O6S2
NSC_10276	H4C6NF2Cl
NSC_10277	H4C6NFCl2
NSC_10274	H4C6N2O2FCl
NSC_100184	H19C10NO4
NSC_10272	H4C6FCl
NSC_10271	H4C6FCl
NSC_10278	H4C6NFCl2
NSC_10279	H4C6FI
NSC_71365	H17C14N6OI
NSC_71366	H9C11N6I
NSC_72943	H4C7O2I2
NSC_166779	H15C8O2SI
NSC_101589	H11C8N3O5
NSC_110603	H20C25NOP
NSC_110604	H20C24NP
NSC_140126	H9C14O2SCl
NSC_101580	H10C8N2O2
NSC_140128	H4C6O2FSCl
NSC_101585	H19C20NO2
NSC_100989	H12C14N2O3
NSC_102337	H11C13N3S
NSC_114941	H23C19NO6S
NSC_102335	H20C22N2O8
NSC_109348	H10C10N2O2S
NSC_133893	H7C10O2SCl
NSC_721312	H10C17N3OS2I
NSC_24199	H12C6N2S2
NSC_114667	H14C15S
NSC_626305	H15C24N3OI2
NSC_317939	H6C8N2OS3
NSC_81208	H2C2NI
NSC_137569	H16C15S2
NSC_97094	H5C7O3Cl
NSC_97092	H3C6N2O4SCl
NSC_103069	H24C20N4O5S
NSC_103068	H23C20NO5S
NSC_112511	H16C11N6O5S
NSC_174636	H16C10NO2I
NSC_175859	H16C8N2O2S2
NSC_31994	H13C14O2I
NSC_102552	H9C6N3O2S
NSC_102553	H13C8N3O2S
NSC_102554	H13C12N3O2S
NSC_28038	H11C6NO3S
NSC_293876	H16C15N2O2S
NSC_211696	H12C10NO3I
NSC_108983	H16C16N2
NSC_736059	H16C17NO4I
NSC_140591	H5C6NO2FSCl
NSC_140592	H9C13NO4FSCl
NSC_114356	H14C15N8O3S
NSC_155645	H9C8O2I
NSC_101115	H11C13NO2
NSC_135284	H3C5NOI2
NSC_66408	C2I4
NSC_66409	C3F7I
NSC_138346	H10C12O3FP
NSC_187551	H14C10N2O4S2
NSC_25803	H3C5N4I
NSC_103843	H16C22N6Br2
NSC_103842	H16C22N6I2
NSC_103841	H16C22N6I2
NSC_103846	H14C22N10O8
NSC_111725	H5C8NCl2
NSC_111723	H15C14NO3Cl2
NSC_326174	H17C17N3OS
NSC_326176	H19C18N3OS
NSC_205098	H10C13NO3I
NSC_110419	H11C11N2OCl
NSC_110414	H21C26NO2S
NSC_110415	H14C19O3S
NSC_110413	H17C16NO3S
NSC_151104	H11C17N2O6FS
NSC_528	H2C6NOClBr2
NSC_2651	H3C6O2SCl3
NSC_144699	H10C13NO2SCl2I
NSC_108771	H15C7N3S
NSC_108772	H10C14O3I2
NSC_108774	H18C24S2
NSC_100792	H12C8N4O4
NSC_100796	H10C16O5
NSC_120680	H12C20N2OI2
NSC_86517	H8C13OI2
NSC_122132	H10C13NO4FS
NSC_122133	H12C14N3O5FS
NSC_122134	H12C14N3O5FS
NSC_122135	H14C14N3O3FS
NSC_517261	H4C5N2I2
NSC_93127	H16C16N2OSCl2
NSC_106246	H10C11N2O2
NSC_96575	H6C7FI
NSC_106248	H7C12N3O3Br2
NSC_59663	CO2SCl4
NSC_102630	H17C15NO2S
NSC_691534	H11C14N2SI
NSC_5664	H9C9OI
NSC_106064	H17C16NO3S
NSC_106062	H23C22NO3S
NSC_106063	H21C22NO2S
NSC_103540	H19C13N3O2
NSC_103549	H12C10N4O3S
NSC_102499	H12C5N2S
NSC_102498	H8C4N2O3S
NSC_102493	H12C14O3S
NSC_102496	H4C5N2SClBr
NSC_102494	H11C14O3SBr
NSC_136968	H10C13NOI
NSC_202840	H7C2NO3S2
NSC_16883	H14C16N4S2
NSC_115782	H9C14S2Cl
NSC_100870	H13C13N3O3
NSC_33697	H11C7O5SI
NSC_112700	H12C13O6S2
NSC_283482	H10C9N2O2I2
NSC_112709	H10C11N4S
NSC_109916	H10C7N2O2S
NSC_185045	H7C7N4SI
NSC_83079	H8C8O3SI2
NSC_124162	H5C6N3O4S
NSC_21809	H11C10O3I
NSC_21808	H15C8O2I
NSC_21800	H9C9O2I
NSC_114707	H4C5F6I2
NSC_15284	H44C26N2S6
NSC_280615	H7C9N3S2
NSC_189694	H32C16O4
NSC_189693	H32C16O4
NSC_10078	H14C11N2O2
NSC_361397	H16C16NOSCl
NSC_10071	H6C7NOBr
NSC_10072	H6C8O4
NSC_10073	H7C8O3Br
NSC_10074	H9C9O4Br
NSC_10075	H10C11O3
NSC_10076	H11C11NO2
NSC_209	H10C14O2S2
NSC_203	H8C12N2O4S2
NSC_744265	H20C19N5OSI
NSC_74997	H2C6Cl3I
NSC_633889	H20C18NO6I
NSC_10258	H3C6N2O5F
NSC_10259	H3C6NO2F2
NSC_159040	H26C12S2
NSC_10255	H3C6F2Cl
NSC_10256	H3C6FCl2
NSC_10257	H3C6OFCl2
NSC_10250	H3C6F2Br
NSC_10251	H3C6F2Br
NSC_159046	H9C11NS2
NSC_10253	H3C6F2Cl
NSC_521607	H18C17N4OI2
NSC_521608	H26C22N4I4
NSC_128182	H5C6NO2S
NSC_339626	H11C6O2I
NSC_101561	H11C10N5
NSC_101568	H16C7N4O3
NSC_100961	H11C12NO2
NSC_100962	H12C12O3
NSC_100965	H14C12O3
NSC_100969	H16C12N2S
NSC_101303	H12C8N2O2
NSC_8748	H4C4NO2Cl
NSC_360510	H24C13N2S
NSC_717210	H12C16NO3ClBrI
NSC_46653	H16C12NOI
NSC_85437	H16C19O3I2
NSC_719211	H22C24NO5I
NSC_116708	H11C17N2OCl
NSC_105530	H9C6N5O2
NSC_61667	H7C9NO4BrI
NSC_248076	H16C16N5OI
NSC_9716	H13C13N2O3I
NSC_103042	H28C21OS
NSC_96963	H3C3N6Cl3
NSC_78565	H7C7N4O2I
NSC_111280	H12C16N2O
NSC_116837	H19C19N3O9S
NSC_268606	H17C19N2I
NSC_128841	H7C8NO3S2
NSC_128842	H9C9NO3S2
NSC_128846	H9C9NO3S2
NSC_170972	H10C7O4
NSC_108549	H16C18N4O2Br4
NSC_103223	H16C15O2S
NSC_168719	H2C7O2F4S
NSC_112398	H3C5N4OI
NSC_102798	H9C12N2O6SCl
NSC_13139	H7C9NO4S
NSC_102791	H24C10NO3P
NSC_102792	H6C11NO3F3
NSC_102795	H13C11O3Cl
NSC_102796	H13C11O3Cl
NSC_194604	H7C9OS2Cl
NSC_94527	H14C18O3I2
NSC_194608	H5C9S3Cl
NSC_134138	H12C17N2O6S
NSC_181935	H14C10S
NSC_175878	H19C14O5I
NSC_102579	H5C9N3
NSC_37114	H9C14O3I
NSC_104305	H13C14NS
NSC_104307	H16C22S2
NSC_104306	H22C21S
NSC_104308	H12C16OS
NSC_74858	H8C12NO5I
NSC_194631	H13C14O2SI
NSC_57962	H12C15NO4I
NSC_243161	H14C8S2
NSC_100696	H20C17N2O
NSC_36792	H10C19O5SI4
NSC_101175	H9C10N
NSC_14549	H8C5N2S4
NSC_101170	H5C4N3O
NSC_111919	H4C6N2S
NSC_111911	H9C10NOS
NSC_111914	H9C13NS2
NSC_111915	H11C11NO4S
NSC_138369	H14C18N2O2ClI
NSC_114396	H13C14N7O3S3
NSC_114395	H12C14N8O4S
NSC_114394	H13C15N7O4S
NSC_114392	H16C16N8O4S
NSC_114391	H11C13N7O4S2
NSC_114390	H10C10N6O4S
NSC_10015	H15C11NO2
NSC_85227	H5C2OI
NSC_10013	H6C6N4O3S
NSC_19671	H6C4N2S4
NSC_614937	H30C35N3O4I
NSC_341656	H21C22N6O2I
NSC_341657	H23C23N6O2I
NSC_341658	H23C23N6O2I
NSC_170613	H6C5NSI
NSC_170966	H10C7O5
NSC_170967	H6C4O5
NSC_170965	H10C6O4
NSC_170969	H10C6O5
NSC_101799	H18C13N4O2
NSC_101798	H14C11N4O2
NSC_101791	H32C26O7F2
NSC_101793	H36C27N4Cl4
NSC_100691	H16C15O2S
NSC_34638	H7C8O2I
NSC_101794	H22C14N4O2
NSC_101797	H12C10N4O2
NSC_303575	H13C12NO4
NSC_303574	H15C17NO4
NSC_43296	H3C6NO2I2
NSC_10621	H18C16N2O2SBr2
NSC_100227	H15C15NO
NSC_100224	H26C14O4S
NSC_100690	H15C15NO
NSC_100228	H16C15O2S2
NSC_100229	H20C15N2
NSC_10628	H20C17N2O2SBr2
NSC_72488	H21C21NO2S2
NSC_72486	H15C14NO2S2
NSC_119111	H24C21O8S
NSC_119114	H20C14O8S
NSC_117846	H6C4N4OS
NSC_117845	H18C14N2O7S
NSC_109551	H14C9N2O3
NSC_721319	H14C21N5O2S3I
NSC_721318	H15C19N4O2S2I
NSC_721315	H13C20N4OSI
NSC_721314	H13C16N2O3SI
NSC_721317	H9C12N4SI
NSC_721316	H11C14N4O2SI
NSC_721313	H12C16N3O3SI
NSC_34497	H70C36O4
NSC_106264	H20C20N2O3
NSC_137815	H78C40O4S2
NSC_106263	H18C23NOBr
NSC_650990	H21C18N2O11I
NSC_110899	H10C11O5S
NSC_161370	H19C24N4O3SI
NSC_617307	H5C3OI
NSC_137240	H13C10N2O3SI
NSC_50693	H7C11O3I
NSC_132862	H15C13NO5S
NSC_194859	H10C9NOI
NSC_193496	H26C15N2O4S2
NSC_105791	H12C3N9O4P
NSC_105793	H24C21N9O4P
NSC_105792	H24C9N9O4P
NSC_106040	H9C9NO4
NSC_112728	H14C13N2O4S2
NSC_112729	H10C13N2O10S2
NSC_127368	H26C21O5S
NSC_127369	H26C21O5S
NSC_21820	H8C6O4I2
NSC_694694	H18C15NOI
NSC_694693	H16C14NOI
NSC_698209	H17C11O4I
NSC_220	H56C36N2O2S2
NSC_270137	H15C16NO2ClI
NSC_10019	H27C15NO2
NSC_10014	H11C4NO3S
NSC_229	H8C10S2
NSC_10012	H11C11N3O
NSC_270139	H15C16N2O4I
NSC_10011	H11C9NO3
NSC_155552	H13C11O3I
NSC_353619	H12C6N2O2S
NSC_158265	H2NO2SCl
NSC_110649	H3C5N4OI
NSC_101545	H11C15N3
NSC_101546	H11C15N3
NSC_101544	H11C15N3
NSC_118092	H24C19N7O12P
NSC_101540	H11C13N3O3
NSC_101541	H10C13N2O3
NSC_101543	H8C10N2OS
NSC_118098	H8C8N2
NSC_101548	H13C19N3
NSC_101549	H11C16NO2
NSC_114983	H14C17N2O
NSC_11728	H7C6NO4S
NSC_101323	H8C9N2O2
NSC_405113	H10C15NI
NSC_405114	H15C17N2I
NSC_166192	H21C22O5I
NSC_107490	H20C18N6O4S
NSC_107491	H28C30N6O4S
NSC_107492	H36C34N6O4S
NSC_107493	H20C18N6O4S
NSC_107495	H18C15N6O6S
NSC_107496	H30C20N6O4S
NSC_137036	H5C6NClI
NSC_107498	H20C16N6O6S
NSC_107499	H20C15N6O4S
NSC_102466	H46C35N4O2Cl4
NSC_126273	H6C9O3F15P
NSC_100948	H24C10N2
NSC_111114	H13C11N2O2S2I
NSC_111118	H8C13S3Cl2
NSC_100940	H13C10O3Cl
NSC_103670	H16C22N8O6
NSC_21629	C6F4I2
NSC_87363	H10C13I2
NSC_140833	H13C15NO5S2
NSC_151660	H14C20N2O6FSCl
NSC_266280	H5C8O4I
NSC_123988	H24C27N5O3FSCl2
NSC_96904	H10C10NOI
NSC_108217	H9C9NOS
NSC_116580	H20C24N6O4FSCl
NSC_100053	H17C13N3O7S
NSC_117671	H11C15N2O5FS
NSC_514224	H13C16NO4I2
NSC_266138	H5C5N2O2I
NSC_266131	H4C6N2S
NSC_103795	H5C3N5O
NSC_174677	H9C13O2SCl
NSC_103799	H3C6N4O2Cl
NSC_174491	H7C8N2O2SCl
NSC_102772	H12C8N2O
NSC_102770	H7C8O2F
NSC_100238	H23C16NO4
NSC_102779	H7C9O2Br
NSC_619990	H19C14O3I
NSC_106452	H15C17NO5
NSC_119917	H5C6NO2FSCl
NSC_142154	H4C7O6F2S2
NSC_119919	H7C11O5FS
NSC_102517	H10C12NO3Cl
NSC_102515	H11C11N3O2
NSC_647362	H19C14O3S2I
NSC_647361	H17C14O5I
NSC_102511	H13C10N3O2
NSC_227272	H6C7O2S2
NSC_216517	H10C14N2F3SI
NSC_102519	H8C13NO3Cl
NSC_49753	H6C7O4S2Cl2
NSC_49752	H6C7NO4SCl
NSC_112914	H18C19O3S
NSC_109096	H5C7O3I
NSC_11264	H9C9N
NSC_194625	H6C7O2SI2
NSC_11005	H14C10O3S
NSC_11002	H11C10NO2
NSC_111938	H14C15N2O3S
NSC_95270	H15C14N2O6I
NSC_111931	H5C7O3SCl
NSC_231417	H15C10NS2
NSC_114373	H23C24N7O5S
NSC_114372	H12C15N4O3S
NSC_114375	H20C23N6O5S
NSC_114374	H21C23N7O5S
NSC_114377	H13C18N5O3S2
NSC_114376	H19C22N7O5S
NSC_114379	H14C18N6O3S2
NSC_118408	H16C7NO4P
NSC_158411	H12C16N2O8S2
NSC_108326	H15C18NO4S2
NSC_103803	H11C11N3O4ClBr
NSC_103802	H13C11N4O4Br
NSC_103801	H3C6N3ClBr
NSC_103800	H4C6N4O3
NSC_114517	H8C11N2
NSC_114510	H10C6O2I2
NSC_107497	H22C16N6O4S
NSC_10608	H20C13NO2Br
NSC_10603	H9C10N4O2SCl
NSC_10602	H9C10N4O2SBr
NSC_111586	H5C3N5S
NSC_10354	H8C9N2O4F2
NSC_10605	H13C13N5O4S
NSC_100206	H20C12O3
NSC_100201	H18C12O2
NSC_100202	H19C12NO
NSC_100208	H9C13NO3
NSC_187519	H12C5N2O3S2
NSC_187514	H22C13N2O3S2
NSC_187511	H12C5N2O3S2
NSC_187513	H18C12N2O4S2
NSC_187512	H12C9N2O3S2
NSC_304138	H16C15N2S
NSC_304139	H15C15N2SCl
NSC_11685	H6C6N2
NSC_121910	H14C15N2OS
NSC_121912	H21C24N2O3P
NSC_88609	H3C6NO2FI
NSC_70843	H14C8O2I2
NSC_134682	H15C11N5O6S2
NSC_708836	H26C22NO4I
NSC_129614	H15C15N2O2I
NSC_129615	H5C7NO2BrI
NSC_129613	H18C16NO2I
NSC_117864	H27C25NO5S
NSC_109530	H19C16N3O4S
NSC_221685	H6C9NOF3ClI
NSC_721193	H13C19N4O2SI
NSC_721191	H12C18N3O3S2I
NSC_721197	H11C18N3OSClI
NSC_721196	H12C18N3OSI
NSC_721195	H8C12N3OSI
NSC_136018	H10C9N2OS2
NSC_136019	H20C12N2O6S2
NSC_165350	H14C14N3O2SI
NSC_108539	H18C18N4O2Br2
NSC_106208	H10C11N5Cl
NSC_106209	H9C11N5Cl2
NSC_148299	H7C7O2FS
NSC_148298	H11C16NO4FSCl
NSC_112748	H24C12N9O10P
NSC_112744	H14C13NO4P
NSC_112745	H12C12NO2P
NSC_112742	H13C14N3S
NSC_112743	H16C6NO4P
NSC_262168	H9C11N2O4I3
NSC_292207	C2O2F5SCl
NSC_105512	H11C9O2Br
NSC_105511	H7C9NO4
NSC_102237	H27C26N3Cl2
NSC_102239	H16C13N5O4Br
NSC_37326	H6C3NO2I
NSC_114741	H20C13N2O4S
NSC_694677	H14C13NO3I
NSC_694679	H22C22NO3I
NSC_694678	H12C12NO3I
NSC_280655	H13C14NO3I2
NSC_328384	H15C14N2O4SI
NSC_26187	H4C7NOSCl
NSC_283816	H24C24O10I2
NSC_328781	H8C20O5I4
NSC_10037	H28C23N3Cl
NSC_407394	H19C21OP
NSC_122774	H10C14ClI
NSC_122771	H30C12N3OP
NSC_139226	H16C20O2S3
NSC_233846	H10C15NO3ClI2
NSC_108405	H15C19NO3S
NSC_121148	H18C13N2O5S
NSC_159087	H14C14NI
NSC_122484	H18C13O3S
NSC_1894	H4C2O2S
NSC_101527	H14C11NOCl
NSC_260491	H15C12N2OCl2I
NSC_102322	H26C24NO6FS2
NSC_101609	H14C11NO3Cl
NSC_110783	H30C23N6O4S
NSC_85381	H6C7NO2I
NSC_234670	H13C13N4O4I
NSC_10298	H6C6NBr
NSC_716705	H8C6N3O2I
NSC_10290	H5C6NFCl
NSC_10291	H5C6NFCl
NSC_10292	H5C6N2O2F
NSC_10293	H5C6N2O2F
NSC_10294	H5C6OF
NSC_10295	H5C6OF
NSC_10296	H5C6NF2
NSC_10297	H5C6NF2
NSC_137019	H30C21NO3I
NSC_101605	H7C7NO3
NSC_221212	H8C16N2O4I6
NSC_123164	H25C28O3P
NSC_123165	H13C14OP
NSC_70478	H12C9N3O2I
NSC_287994	H13C9NS
NSC_287995	H9C3NO2S2
NSC_100927	H19C9NO2
NSC_287997	H10C8NO3S2Cl
NSC_100921	H10C9O2S
NSC_100920	H10C9O2
NSC_287992	H10C8NSCl
NSC_205937	H15C16N2OSI
NSC_345726	H12C15N4OSI2
NSC_345727	H16C16N4OSI2
NSC_345725	H12C14N4OSI2
NSC_345723	H12C15N4OSClI
NSC_169997	H11C9O3I
NSC_115658	H13C10O2P
NSC_116879	H24C20O4S
NSC_1060	H6C14N4O10
NSC_108589	H13C9N2OCl
NSC_105594	H9C10NOBr2
NSC_623713	H11C10O4I
NSC_169440	H15C10I
NSC_10228	H6C8O3FCl
NSC_102759	H6C4N2
NSC_112680	H20C15O4S
NSC_112687	H11C8N
NSC_112689	H9C7NO2
NSC_106433	H34C19N6O2S2
NSC_5238	H18C10O2
NSC_10227	H5C8N2O7F
NSC_296863	H6C5N6S2
NSC_135327	H16C10NO2I
NSC_105450	H19C18N2OI
NSC_246065	H9C9O3I
NSC_45097	H8C12OI2
NSC_158548	H18C19N2O4FS2Cl
NSC_693048	H13C12N2O3I
NSC_105168	H20C13N2S
NSC_114358	H17C16N9O3S
NSC_111951	H8C14O7S
NSC_137841	H6C6NO2FS
NSC_137843	H4C6O4FS2Cl
NSC_114357	H15C15N9O3S
NSC_114354	H10C10N8O2SBr2
NSC_114685	H11C14N3F4
NSC_114684	H15C16N3F4
NSC_114681	H13C16N3OF4
NSC_114680	H11C14N3F4
NSC_114683	H9C14N3OF4
NSC_114682	H7C12N3F4
NSC_108875	H9C6N3O2
NSC_41788	H10C6N3OI
NSC_1130	H7C7NO2SCl2
NSC_240396	H8C4O4S2Cl2
NSC_655257	H10C10N4O2FI
NSC_43786	H11C12O3P
NSC_10372	H5C4NO3
NSC_10371	H22C23N4O2F2
NSC_10370	H12C14O3F2S
NSC_127061	H14C10O4S
NSC_187537	H14C10N2O3S2
NSC_187536	H14C10N2O3S2
NSC_187534	H18C12N2O3S2
NSC_187533	H10C5N2O3S2
NSC_187531	H14C6N2O3S2
NSC_187538	H10C4N2O3S2
NSC_121939	H29C21N3O3S
NSC_121938	H22C18N4O2S
NSC_121933	H32C22N4S
NSC_116686	H19C20P
NSC_121937	H24C20N4S
NSC_121935	H27C20N3O3S
NSC_116680	H19C20P
NSC_80411	H2C4SI2
NSC_201938	H7C12NO2S
NSC_201939	H6C12O3S
NSC_111300	H10C14N4
NSC_116465	H4C6N4O2S
NSC_127470	H9C14NO4FSCl
NSC_58802	H14C8N2O2I2
NSC_296273	H15C10O4I
NSC_296272	H7C6O4I
NSC_109513	H18C15N5O5Br
NSC_296274	H19C12O4I
NSC_310195	H7C10NOI2
NSC_299942	H17C13N2OI
NSC_131479	H23C24O3P
NSC_16025	H6C8I2
NSC_13506	H10C5N2S2
NSC_409307	H10C16NOS2I
NSC_117228	H15C22N
NSC_126703	H22C16O7S
NSC_665375	H17C13N2O2I
NSC_103612	H11C14NO3S
NSC_47954	H5C7NO2I2
NSC_123061	H12C7NO2I
NSC_29032	H6C7FI
NSC_108640	H10C15O6Br2
NSC_202821	H9C5S2Cl3
NSC_129893	H17C14NO6S2
NSC_342709	H4C4N3O2I
NSC_409309	H10C13NOS2I
NSC_202810	H39C18O3P
NSC_110561	H5C6NO3SCl2
NSC_112760	H8C5N2O
NSC_367493	H6C6N3O3I
NSC_106086	H9C13O2Br
NSC_106081	H11C14O3Br
NSC_684809	H12C10N3O2S2I
NSC_684808	H9C10N2F2SI
NSC_684805	H10C10N2FSI
NSC_106089	H20C16NP
NSC_102251	H17C12N2OCl
NSC_102252	H31C17N4O2Cl
NSC_33188	H11C10N4OI
NSC_172172	H11C12NOS
NSC_157064	H23C17N2O7SI
[truncated: 2,476 more rows]
