# Supplementary material for: High-quality and universal empirical atomic charges for chemoinformatics applications
Source: J Cheminform. 2015 Dec 2;7:59. doi: 10.1186/s13321-015-0107-1 (PMC4667495; doi:10.1186/s13321-015-0107-1)
Supplement: Supplementary file 3 — 10.1186/s13321-015-0107-1 A list of molecules from the test set including their DrugBank IDs and summary formulas. [file 13321_2015_107_MOESM3_ESM.xlsx]

## Sheet: Sheet1
DrugBank ID	Summary formula
DB00014	H84C59N18O14
DB00035	H64C46N14O12S2
DB00050	H92C70N17O14Cl
DB00093	H65C46N13O11S2
DB00116	H23C19N7O6
DB00117	H9C6N3O2
DB00119	H4C3O3
DB00120	H11C9NO2
DB00121	H16C10N2O3S
DB00167	H13C6NO2
DB00168	H18C14N2O5
DB00169	H44C27O
DB00170	H8C11O2
DB00171	H16C10N5O13P3
DB00172	H9C5NO2
DB00173	H5C5N5
DB00174	H8C4N2O3
DB00175	H36C23O7
DB00176	H21C15N2O2F3
DB00177	H29C24N5O3
DB00178	H32C23N2O5
DB00179	H22C18O4
DB00180	H31C24O6F
DB00181	H12C10NO2Cl
DB00182	H13C9N
DB00183	H49C37N7O9S
DB00184	H14C10N2
DB00185	H17C10NOS
DB00186	H10C15N2O2Cl2
DB00187	H25C16NO4
DB00188	H25BC19N4O4
DB00190	H16C10N2O5
DB00191	H15C10N
DB00192	H24C20N2O
DB00193	H25C16NO2
DB00194	H13C10N5O4
DB00195	H29C18NO3
DB00196	H12C13N6OF2
DB00198	H28C16N2O4
DB00199	H67C37NO13
DB00201	H10C8N4O2
DB00202	H30C14N2O4
DB00203	H30C22N6O4S
DB00204	H27C19N3O5S2
DB00205	H13C12N4Cl
DB00206	H40C33N2O9
DB00207	H72C38N2O12
DB00208	H14C14NSCl
DB00210	H28C28O3
DB00211	H18C12N2O4
DB00212	H50C33N4O6S
DB00213	H15C16N3O4F2S
DB00214	H20C16N4O3S
DB00215	H21C20N2OF
DB00216	H26C22N2O2S
DB00217	H15C10N3
DB00218	H24C21N3O4F
DB00220	H45C32N3O4S
DB00221	H21C13NO3
DB00222	H34C24N4O5S
DB00224	H47C36N5O4
DB00226	H19C10N3O2
DB00227	H36C24O5
DB00228	H2C3OF5Cl
DB00231	H13C16N2O2Cl
DB00232	H11C9N3O4S2Cl2
DB00233	H7C7NO3
DB00234	H23C19NO3
DB00235	H9C12N3O
DB00237	H16C10N2O3
DB00238	H14C15N4O
DB00239	H13C18N3OCl4
DB00241	H16C11N2O3
DB00242	H12C10N5O3Cl
DB00243	H33C24N3O4
DB00244	H7C7NO3
DB00245	H25C21NO
DB00246	H21C21N4OSCl
DB00247	H27C21N3O2
DB00248	H37C26N5O2
DB00250	H12C12N2O2S
DB00251	H31C26N5O3Cl2
DB00252	H12C15N2O2
DB00253	H32C22O3
DB00254	H24C22N2O8
DB00255	H20C18O2
DB00256	H38C29N4O10
DB00257	H17C22N2Cl
DB00259	H8C6N2O2S
DB00260	H6C3N2O2
DB00261	H7C10N3OCl2
DB00262	H9C5N3O2Cl2
DB00264	H25C15NO3
DB00265	H17C13NO
DB00266	H12C19O6
DB00270	H21C19N3O5
DB00272	H9C5N3
DB00273	H21C12NO8S
DB00278	H36C23N6O5S
DB00280	H29C21N3O
DB00281	H22C14N2O
DB00282	H11C3NO7P2
DB00283	H26C21NOCl
DB00284	H43C25NO18
DB00285	H27C17NO2
DB00287	H35C26O6F3
DB00288	H35C28O7F
DB00289	H21C17NO
DB00291	H19C14NO2Cl2
DB00292	H16C14N2O2
DB00293	H22C21N4O6S
DB00295	H19C17NO3
DB00296	H26C17N2O
DB00297	H28C18N2O
DB00298	H27C19N5
DB00299	H15C10N5O3
DB00300	H14C9N5O4P
DB00301	H17C19N3O5FSCl
DB00302	H15C8NO2
DB00303	H25C22N3O7S
DB00305	H18C15N4O5
DB00306	H16C11N2O3
DB00307	H28C24O2
DB00308	H36C20N2O3S
DB00309	H55C43N5O7
DB00310	H11C14N2O4SCl
DB00312	H18C11N2O3
DB00313	H16C8O2
DB00314	H88C50N28O15
DB00315	H21C16N3O2
DB00316	H9C8NO2
DB00317	H24C22N4O3FCl
DB00318	H21C18NO3
DB00319	H27C23N5O7S
DB00320	H37C33N5O5
DB00321	H23C20N
DB00322	H11C9N2O5F
DB00323	H11C14NO5
DB00324	H29C22O4F
DB00327	H19C17NO3
DB00328	H16C19NO4Cl
DB00331	H11C4N5
DB00333	H27C21NO
DB00334	H20C17N4S
DB00335	H22C14N2O3
DB00336	H6C6N4O4
DB00337	H68C43NO11Cl
DB00338	H19C17N3O3S
DB00339	H5C5N3O
DB00340	H23C20NS
DB00341	H25C21N2O3Cl
DB00343	H26C22N2O4S
DB00344	H21C19N
DB00345	H10C9N2O3
DB00346	H27C19N5O4
DB00347	H9C6NO3
DB00348	H10C14NO5F3
DB00349	H13C16N2O2Cl
DB00350	H15C9N5O
DB00351	H30C23O4
DB00352	H5C5N5S
DB00353	H25C20N3O2
DB00354	H33C28N2Cl
DB00355	H17C13N5O8S2
DB00356	H4C7NO2Cl
DB00357	H16C13N2O2
DB00358	H16C17N2OF6
DB00359	H10C10N4O2S
DB00360	H15C9N5O3
DB00361	H54C45N4O8
DB00363	H19C18N4Cl
DB00368	H11C8NO3
DB00369	H14C8N3O6P
DB00370	H19C17N3
DB00371	H18C9N2O4
DB00373	H24C13N4O3S
DB00374	H34C23O5
DB00375	H28C11N5OCl
DB00376	H31C20NO
DB00377	H24C19N2O
DB00378	H28C21O2
DB00379	H17C11NO
DB00380	H16C11N4O4
DB00381	H25C20N2O5Cl
DB00383	H28C20N2O3
DB00384	H11C12N7
DB00385	H36C34NO13F3
DB00387	H29C19NO
DB00388	H13C9NO2
DB00389	H10C7N2O2S
DB00390	H64C41O14
DB00391	H23C15N3O4S
DB00392	H24C19N2S
DB00393	H26C21N2O7
DB00394	H37C28O7Cl
DB00395	H24C12N2O4
DB00396	H30C21O2
DB00397	H13C9NO
DB00398	H16C21N4O3F3Cl
DB00399	H10C5N2O7P2
DB00400	H17C17O6Cl
DB00401	H24C20N2O6
DB00402	H17C17N6O3Cl
DB00403	H73C58N13O21S2
DB00404	H13C17N4Cl
DB00407	H42C26N2O37S5
DB00408	H18C18N3OCl
DB00410	H44C26O9
DB00412	H19C18N3O3S
DB00413	H17C10N3S
DB00415	H19C16N3O4S
DB00417	H18C16N2O5S
DB00418	H18C12N2O3
DB00419	H21C10NO4
DB00420	H20C17N2S
DB00421	H32C24O4S
DB00422	H19C14NO2
DB00423	H15C11NO5
DB00424	H23C17NO3
DB00425	H21C19N3O
DB00426	H19C14N5O4
DB00427	H22C19N2
DB00428	H15C8N3O7
DB00431	H6C6Cl6
DB00432	H11C10N2O5F3
DB00433	H24C20N3SCl
DB00436	H14C15N3O4F3S2
DB00437	H4C5N4O
DB00438	H22C22N6O7S2
DB00440	H18C14N4O3
DB00442	H15C12N5O3
DB00443	H29C22O5F
DB00444	H32C32O13S
DB00446	H12C11N2O5Cl2
DB00448	H14C16N3O2F3S
DB00449	H29C19NO5
DB00450	H22C22N3O2F
DB00452	H46C23N6O13
DB00454	H21C15NO2
DB00455	H23C22N2O2Cl
DB00456	H16C16N2O6S2
DB00457	H21C19N5O4
DB00458	H24C19N2
DB00459	H26C21O3
DB00460	H42C41N4O8
DB00461	H16C15O2
DB00464	H30C14O4S
DB00465	H13C15NO3
DB00467	H17C15N4O3F
DB00468	H24C20N2O2
DB00469	H11C13N3O4S2
DB00470	H30C21O2
DB00471	H36C35NO3SCl
DB00472	H18C17NOF3
DB00473	H23C16NO2
DB00475	H14C16N3OCl
DB00476	H19C18NOS
DB00477	H19C17N2SCl
DB00478	H21C12N
DB00479	H43C22N5O13
DB00480	H13C13N3O3
DB00481	H27C28NO4S
DB00482	H14C17N3O2F3S
DB00485	H17C19N3O5SCl2
DB00486	H36C24O3
DB00487	H20C17N3O3F
DB00488	H18C9N6
DB00489	H20C12N2O3S
DB00490	H31C21N5O2
DB00491	H17C8NO5
DB00492	H46C30NO7P
DB00493	H17C16N5O7S2
DB00494	H15C14N3O5
DB00497	H21C18NO4
DB00498	H10C15O2
DB00499	H11C11N2O3F3
DB00500	H15C15NO3
DB00501	H16C10N6S
DB00502	H23C21NO2FCl
DB00503	H48C37N6O5S2
DB00504	H25C19NO
DB00507	H9C12N3O5S
DB00508	H19C18N2F3S
DB00511	H66C43O14
DB00513	H13C6NO2
DB00514	H25C18NO
DB00518	H15C12N3O2S
DB00519	H34C24N2O5
DB00521	H24C16N2O3
DB00523	H28C20O2
DB00524	H16C16N3O3SCl
DB00525	H17C19NOS
DB00527	H29C20N3O2
DB00528	H41C36N3O6
DB00529	H3CO5P
DB00531	H15C7N2O2PCl2
DB00535	H13C14N5O5S2
DB00536	H5CN3
DB00537	H18C17N3O3F
DB00539	H28C26NOCl
DB00540	H21C19N
DB00541	H56C46N4O10
DB00542	H28C24N2O5
DB00543	H16C17N3OCl
DB00546	H18C19N5Cl
DB00547	H29C22O4F
DB00548	H16C9O4
DB00549	H33C31N3O6S
DB00550	H10C7N2OS
DB00551	H5C2NO2
DB00552	H16C11N4O4
DB00553	H8C12O4
DB00554	H13C15N3O4S
DB00555	H7C9N5Cl2
DB00557	H27C21N2O2Cl
DB00558	H20C12N4O7
DB00559	H29C27N5O6S
DB00560	H39C29N5O8
DB00561	H30C24N2O2
DB00562	H14C15N3O4S3Cl
DB00563	H22C20N8O5
DB00564	H12C15N2O
DB00566	H6C4O4S2
DB00567	H17C16N3O4S
DB00568	H28C26N2
DB00570	H58C46N4O9
DB00571	H21C16NO2
DB00572	H23C17NO3
DB00573	H14C15O3
DB00575	H9C9N3Cl2
DB00576	H10C9N4O2S2
DB00577	H20C13N6O4
DB00578	H18C17N2O6S
DB00579	H13C16N2OCl
DB00581	H22C12O11
DB00582	H14C16N5OF3
DB00583	H15C7NO3
DB00584	H28C20N2O5
DB00585	H21C12N5O2S2
DB00586	H11C14NO2Cl2
DB00587	H28C23N2O3S
DB00588	H31C25O5F3S
DB00589	H26C20N4O
DB00590	H25C23N5O5
DB00591	H30C24O6F2
DB00592	H10C4N2
DB00593	H11C7NO2
DB00594	H8C6N7OCl
DB00595	H24C22N2O9
DB00596	H31C25O5F2Cl
DB00598	H24C19N2O3
DB00599	H18C11N2O2S
DB00600	H12C13O2
DB00601	H20C16N3O4F
DB00603	H34C24O4
DB00604	H29C23N3O4FCl
DB00605	H17C20O3FS
DB00606	H16C14N3O4S2Cl
DB00607	H22C21N2O5S
DB00608	H26C18N3Cl
DB00609	H10C8N2S
DB00610	H13C9NO2
DB00611	H29C21NO2
DB00612	H31C18NO4
DB00613	H22C20N3OCl
DB00614	H7C8N3O5
DB00615	H62C46N4O11
DB00616	H41C29NO7
DB00617	H11C7NO3
DB00618	H21C21N2O8Cl
DB00619	H31C29N7O
DB00620	H27C21O6F
DB00621	H30C19O3
DB00622	H29C26N3O6
DB00623	H26C22N3OF3S
DB00624	H28C19O2
DB00627	H5C6NO2
DB00628	H11C16N2O3Cl
DB00629	H8C8N4Cl2
DB00630	H13C4NO7P2
DB00631	H11C10N5O3FCl
DB00632	H46C22O
DB00633	H16C13N2
DB00634	H10C8N2O3S
DB00635	H26C21O5
DB00636	H15C12O3Cl
DB00637	H31C28N4OF
DB00639	H17C19N2SCl3
DB00640	H13C10N5O4
DB00641	H38C25O5
DB00642	H21C20N5O6
DB00643	H13C16N3O3
DB00644	H75C55N17O13
DB00645	H27C18NO2
DB00646	H75C47NO17
DB00647	H29C22NO2
DB00648	H10C14Cl4
DB00649	H12C10N2O4
DB00650	H23C20N7O7
DB00651	H14C10N4O4
DB00652	H27C19NO
DB00654	H40C26O5
DB00655	H22C18O2
DB00656	H22C19N5OCl
DB00657	H21C11N
DB00658	H12C6NOCl
DB00659	H11C5NO4S
DB00660	H15C12NO3
DB00661	H38C27N2O4
DB00662	H28C21N2O5
DB00663	H36C27O6F2
DB00664	H12C11N4O3S
DB00665	H10C12N3O4F3
DB00666	H83C66N17O13
DB00667	H15C5N3O8P2
DB00668	H13C9NO3
DB00669	H21C14N3O2S
DB00670	H21C19N5O2
DB00671	H15C16N5O7S2
DB00672	H13C10N2O3SCl
DB00673	H21C23N4O3F7
DB00674	H21C17NO3
DB00675	H29C26NO
DB00676	H12C14O2
DB00677	H14C6O3FP
DB00678	H23C22N6OCl
DB00679	H26C21N2S2
DB00680	H25C22N3O4S
DB00681	H73C47NO17
DB00682	H16C19O4
DB00683	H13C18N3FCl
DB00684	H37C18N5O9
DB00685	H15C20N4O3F3
DB00686	H18C10O21S4
DB00687	H29C21O5F
DB00688	H31C23NO7
DB00689	H19C18N3O6S
DB00690	H23C21N3OFCl
DB00691	H34C27N2O7
DB00692	H19C17N3O
DB00693	H12C20O5
DB00694	H29C27NO10
DB00695	H11C12N2O5SCl
DB00696	H35C33N5O5
DB00697	H8C9N5SCl
DB00698	H6C8N4O5
DB00700	H30C24O6
DB00701	H35C25N3O6S
DB00703	H8C5N4O3S2
DB00704	H23C20NO4
DB00705	H28C22N6O3S
DB00706	H28C20N2O5S
DB00708	H30C22N2O2S
DB00709	H11C8N3O3S
DB00710	H23C9NO7P2
DB00711	H21C10N3O
DB00712	H13C15O2F
DB00713	H19C19N3O5S
DB00714	H17C17NO2
DB00715	H20C19NO3F
DB00716	H17C19NO7
DB00718	H32C20N5O8P
DB00719	H22C20N2
DB00720	H4CO6P2Cl2
DB00721	H20C13N2O2
DB00722	H31C21N3O5
DB00723	H17C11NO3
DB00724	H16C14N4
DB00726	H26C20N2
DB00727	H5C3N3O9
DB00730	H7C10N3S
DB00731	H27C19NO3
DB00734	H27C23N4O2F
DB00735	H21C21N
DB00736	H19C17N3O3S
DB00737	H27C25N2Cl
DB00738	H24C19N4O2
DB00739	H23C19N3O4S
DB00740	H5C8N2OF3S
DB00741	H30C21O5
DB00742	H14C6O6
DB00744	H12C11N2O2S
DB00745	H15C15NO2S
DB00746	H48C25N6O8
DB00747	H21C17NO4
DB00748	H19C16N2OCl
DB00749	H21C17NO3
DB00750	H20C13N2O
DB00751	H15C16N3
DB00752	H11C9N
DB00754	H12C11N2O2
DB00755	H28C20O2
DB00756	H6C13O2Cl6
DB00757	H20C19N2O3
DB00758	H16C16NO2SCl
DB00759	H24C22N2O8
DB00760	H25C17N3O5S
DB00763	H6C4N2S
DB00764	H28C22O4Cl2
DB00765	H13C10NO3
DB00768	H23C21NO3
DB00769	H41C27NO6
DB00770	H34C20O5
DB00772	H19C10O6PS2
DB00773	H32C29O13
DB00774	H8C8N3O4F3S2
DB00775	H36C22N2O5S
DB00776	H12C15N2O2
DB00777	H24C20N2OS
DB00779	H12C12N2O3
DB00780	H12C8N2
DB00783	H24C18O2
DB00784	H15C15NO2
DB00786	H29C15N3O5
DB00787	H11C8N5O3
DB00788	H14C14O3
DB00790	H32C19N2O5
DB00791	H11C8N3O2Cl2
DB00792	H21C16N3
DB00794	H14C12N2O2
DB00795	H14C18N4O5S
DB00796	H20C24N6O3
DB00797	H12C10N2
DB00798	H43C21N5O7
DB00800	H16C16NO3Cl
DB00801	H12C17N2OF3Cl
DB00802	H32C21N6O3
DB00804	H35C19NO2
DB00805	H22C17N4O
DB00806	H18C13N4O3
DB00807	H26C16N2O3
DB00808	H16C16N3O3SCl
DB00809	H20C17N2O2
DB00810	H29C21NO
DB00811	H12C8N4O5
DB00812	H20C19N2O2
DB00813	H28C22N2O
DB00814	H13C14N3O4S2
DB00816	H17C11NO3
DB00817	H14C17N2O3
DB00818	H18C12O
DB00819	H6C4N4O3S2
DB00820	H19C22N3O4
DB00821	H12C15NO2Cl
DB00822	H20C10N2S4
DB00824	H10C8N4O2
DB00825	H20C10O
DB00826	H47C33NO13
DB00827	H10C12N2O5
DB00829	H13C16N2OCl
DB00830	H15C11NO
DB00831	H24C21N3F3S
DB00832	H11C11NO2
DB00833	H14C15N3O4SCl
DB00836	H33C29N2O2Cl
DB00837	H16C17N2O2FCl
DB00838	H28C22O4FCl
DB00839	H21C14N3O3S
DB00841	H23C18NO3
DB00842	H11C15N2O2Cl
DB00843	H29C24NO3
DB00844	H27C21NO4
DB00845	H22C27N4Cl2
DB00846	H33C24O6F
DB00847	H7C2NS
DB00849	H14C13N2O3
DB00850	H26C21N3OSCl
DB00851	H10C6N6O
DB00852	H15C10NO
DB00853	H6C6N6O2
DB00854	H23C17NO
DB00855	H9C5NO3
DB00856	H11C9O3Cl
DB00858	H32C20O2
DB00859	H11C5NO2S
DB00860	H28C21O5
DB00861	H8C13O3F2
DB00862	H32C23N6O4S
DB00863	H22C13N4O3S
DB00865	H21C17N
DB00866	H23C15NO2
DB00867	H21C17NO3
DB00868	H53C30NO11
DB00869	H16C10N2O4S3
DB00870	H12C14O3S
DB00871	H19C12NO3
DB00872	H26C32N4O2
DB00873	H27C21O5Cl
DB00874	H14C10O4
DB00875	H27C23N2OF3S
DB00876	H24C23N2O4S
DB00878	H30C22N10Cl2
DB00879	H10C8N3O3FS
DB00880	H6C7N3O4S2Cl
DB00881	H30C25N2O5
DB00882	H28C26NOCl
DB00883	H8C6N2O8
DB00884	H11C7NO7P2
DB00885	H8C10N6O
DB00887	H20C17N2O5S
DB00888	H11C5NCl2
DB00889	H24C18N4O
DB00890	H18C18O2
DB00891	H11C11N3O2S
DB00892	H28C17N2O3
DB00894	H24C19O3
DB00895	H46C28N6O8S
DB00896	H34C24O3
DB00897	H12C17N4Cl2
DB00898	H6C2O
DB00899	H28C20N2O5
DB00900	H12C10N4O3
DB00902	H20C18N2S
DB00903	H12C13O4Cl2
DB00904	H19C18N3O
DB00905	H37C25NO4
DB00906	H25C20NO2S2
DB00907	H21C17NO4
DB00908	H24C20N2O2
DB00909	H8C8N2O3S
DB00910	H44C27O3
DB00911	H13C8N3O4S
DB00912	H36C27N2O4
DB00913	H28C22N2O2
DB00914	H15C10N5
DB00915	H17C10N
DB00916	H9C6N3O3
DB00917	H32C20O5
DB00918	H25C17N3O2S
DB00919	H24C14N2O7
DB00920	H19C19NOS
DB00921	H41C29NO4
DB00922	H12C14N6O
DB00924	H21C20N
DB00925	H22C18NOCl
DB00927	H15C8N7O2S3
DB00928	H12C8N4O5
DB00929	H38C22O5
DB00931	H22C22N2O8
DB00932	H33C31N2O5F3S
DB00933	H26C21N2OS2
DB00934	H23C20N
DB00936	H6C7O3
DB00937	H19C13NO
DB00938	H37C25NO4
DB00939	H11C14NO2Cl2
DB00941	H48C38N2
DB00942	H29C19NO
DB00943	H13C9N3O3
DB00944	H52C32N4O4
DB00945	H8C9O4
DB00946	H16C18O3
DB00947	H47C32O3F5S
DB00948	H25C21N5O8S2
DB00949	H14C11N2O4
DB00950	H39C32NO4
DB00951	H7C6N3O
DB00952	H25C17N3O2S
DB00953	H19C15N5
DB00954	H78C42N2O14
DB00955	H41C21N5O7
DB00956	H21C18NO3
DB00959	H30C22O5
DB00960	H20C14N2O2
DB00961	H22C15N2O
DB00962	H15C17N5O
DB00964	H10C9N4Cl2
DB00966	H30C33N4O2
DB00967	H19C19N2Cl
DB00968	H13C10NO4
DB00969	H18C17N4O
DB00973	H21C24NO3F2
DB00974	H16C10N2O8
DB00975	H40C24N8O4
DB00976	H65C43N5O10
DB00978	H19C17N3O3F2
DB00979	H25C17NO3
DB00980	H21C16NO2
DB00981	H21C15N3O2
DB00982	H28C20O2
DB00983	H24C19N2O4
DB00984	H34C27O3
DB00987	H13C9N3O5
DB00988	H11C8NO2
DB00989	H22C14N2O2
DB00990	H24C20O2
DB00991	H15C18NO3
DB00992	H11C6NO3
DB00993	H7C9N7O2S
DB00994	H46C23N6O13
DB00996	H17C9NO2
DB00998	H17C14N3O
DB00999	H8C7N3O4S2Cl
DB01000	H23C15N3O4S
DB01001	H21C13NO3
DB01002	H28C18N2O
DB01003	H16C23O11
DB01004	H13C9N5O4
DB01005	H4CN2O2
DB01006	H11C17N5
DB01007	H13C16N2OSCl3
DB01008	H14C6O6S2
DB01009	H14C16O3
DB01011	H14C14N2O
DB01012	H22C22NF3
DB01013	H32C25O5FCl
DB01014	H15C17N3O6
DB01015	H11C10N3O3S
DB01016	H28C23N3O5SCl
DB01017	H27C23N3O7
DB01018	H9C9N3OCl2
DB01020	H9C6NO6
DB01021	H8C8N3O4S2Cl3
DB01022	H46C31O2
DB01023	H19C18NO4Cl2
DB01024	H20C17O6
DB01025	H14C16N2O4
DB01026	H28C26N4O4Cl2
DB01028	H4C3OF2Cl2
DB01029	H28C25N6O
DB01030	H23C23N3O5
DB01032	H19C13NO4S
DB01033	H4C5N4S
DB01034	H17C12NO3
DB01035	H21C13N3O
DB01036	H31C22NO
DB01039	H21C20O4Cl
DB01040	H28C20N4O9S2
DB01041	H10C13N2O4
DB01042	H18C13N2O2Cl2
DB01043	H21C12N
DB01044	H22C19N3O4F
DB01045	H58C43N4O12
DB01047	H32C26O7F2
DB01048	H18C14N6O
DB01049	H41C30N5O8S
DB01051	H36C31N2O11
DB01053	H18C16N2O4S
DB01054	H20C18N2O6
DB01055	H10C8N2O4
DB01056	H16C11N2O
DB01058	H24C19N2O2
DB01059	H18C16N3O3F
DB01060	H19C16N3O5S
DB01061	H23C20N5O6S
DB01063	H29C23N3O2S
DB01064	H17C11NO3
DB01065	H16C13N2O2
DB01066	H18C19N6O5S3
DB01067	H27C21N5O4S
DB01068	H10C15N3O3Cl
DB01069	H20C17N2S
DB01070	H46C28O
DB01071	H22C20N2S
DB01072	H52C38N6O7
DB01073	H13C10N5O7FP
DB01074	H35C19N
DB01075	H21C17NO
DB01077	H8C2O7P2
DB01078	H74C47O19
DB01080	H11C6NO2
DB01081	H32C30N2O2
DB01082	H39C21N7O12
DB01083	H53C29NO5
DB01084	H26C17N4O
DB01085	H16C11N2O2
DB01086	H11C9NO2
DB01087	H21C15N3O
DB01089	H38C32N2O8
DB01090	H32C15N2
DB01091	H27C23N
DB01092	H44C29O12
DB01093	H6C2OS
DB01094	H14C16O6
DB01095	H26C24NO4F
DB01096	H21C14N3O3
DB01097	H9C12N2O2F3
DB01098	H28C22N3O6FS
DB01099	H4C4N3OF
DB01100	H29C28N3OF2
DB01101	H22C15N3O6F
DB01102	H23C18NO4
DB01103	H30C23N3OCl
DB01104	H17C17NCl2
DB01105	H26C17NCl
DB01106	H29C26N2O2F
DB01107	H17C10NO2
DB01108	H27C20NO3
DB01110	H14C18N2OCl4
DB01112	H16C16N4O8S
DB01113	H21C20NO4
DB01114	H19C16N2Cl
DB01115	H18C17N2O6
DB01117	H19C22O3Cl
DB01119	H7C8N2O2SCl
DB01120	H21C15N3O3S
DB01121	H10C9N2O2
DB01122	H42C28N4O2Cl2
DB01123	H11C13N3
DB01124	H18C12N2O3S
DB01125	H12C16O3
DB01126	H30C27N2O2F6
DB01127	H15C18N2OCl3
DB01128	H14C18N2O4F4S
DB01129	H21C18N3O3S
DB01130	H36C27O8
DB01131	H16C11N5Cl
DB01132	H20C19N2O3S
DB01133	H9C7O6P2SCl
DB01136	H26C24N2O4
DB01137	H20C18N3O4F
DB01138	H20C23N2O3S
DB01139	H17C17N3O6S2
DB01140	H17C16N3O5S
DB01142	H21C19NO
DB01143	H15C5N2O3PS
DB01144	H6C6N2O4S2Cl2
DB01145	H16C14N2O6S3
DB01146	H23C19NO
DB01147	H18C19N3O5SCl
DB01148	H25C24NO4
DB01149	H32C25N5O2Cl
DB01150	H19C18N3O5S
DB01151	H22C18N2
DB01153	H15C20N2OSCl3
DB01154	H18C12N2O2S
DB01155	H20C18N5O4F
DB01156	H18C13NOCl
DB01157	H23C19N5O3
DB01160	H45C24NO8
DB01161	H19C13N2O2Cl
DB01162	H25C19N5O4
DB01165	H20C18N3O4F
DB01167	H38C35N8O4Cl2
DB01168	H19C12N3O
DB01170	H22C10N4
DB01171	H17C13N2O2Cl
DB01172	H36C18N4O11
DB01173	H23C18NO
DB01174	H12C12N2O3
DB01175	H21C20N2OF
DB01176	H22C18N2
DB01178	H12C11NO3SCl
DB01179	H22C22O8
DB01180	H42C35N2O9
DB01181	H15C7N2O2PCl2
DB01182	H27C21NO3
DB01183	H21C19NO4
DB01184	H24C22N5O2Cl
DB01185	H29C20O3F
DB01186	H26C19N2S
DB01188	H17C12NO2
DB01190	H33C18N2O5SCl
DB01191	H16C12NF3
DB01192	H19C17NO4
DB01193	H28C18N2O4
DB01194	H21C12N3O5S3
DB01195	H20C17N2O3F6
DB01196	H31C23NO3Cl2
DB01197	H15C9NO3S
DB01198	H17C17N6O3Cl
DB01202	H14C8N2O2
DB01203	H27C17NO4
DB01204	H28C22N4O6
DB01205	H14C15N3O3F
DB01206	H16C9N3O2Cl
DB01207	H17C18N2O3F3
DB01208	H22C19N4O3F2
DB01209	H23C16NO
DB01210	H25C17NO3
DB01212	H18C18N8O7S3
DB01214	H27C17NO4
DB01215	H11C16N4Cl
DB01216	H36C23N2O2
DB01217	H19C17N5
DB01218	H30C26NOF3Cl2
DB01219	H10C14N4O5
DB01221	H16C13NOCl
DB01222	H34C25O6
DB01223	H24C16N10O4
DB01224	H25C21N3O2S
DB01225	H42C26N2O37S5
DB01227	H31C23NO2
DB01228	H28C22N2O2
DB01229	H51C47NO14
DB01231	H27C21NO
DB01232	H50C38N6O5
DB01233	H22C14N3O2Cl
DB01234	H29C22O5F
DB01235	H11C9NO4
DB01236	H3C4OF7
DB01238	H27C23N3O2Cl2
DB01239	H18C18NSCl
DB01240	H32C20O5
DB01241	H22C15O3
DB01242	H23C19N2Cl
DB01243	H5C9NOCl2
DB01244	H34C24N2O
DB01245	H38C16N2
DB01246	H22C18N2S
DB01247	H13C12N3O2
DB01248	H53C43NO14
DB01250	H10C14N2O6
DB01251	H33C27N3O6S
DB01252	H25C19NO3
DB01253	H23C19N3O2
DB01254	H26C22N7O2SCl
DB01255	H25C15N3O
DB01256	H47C30NO4S
DB01258	H53C30N3O6
DB01259	H26C29N4O4FSCl
DB01260	H32C24O6
DB01261	H15C16N5OF6
DB01262	H12C8N4O4
DB01263	H42C37N8O4F2
DB01264	H37C27N3O7S
DB01265	H14C10N2O5
DB01267	H27C23N4O3F
DB01268	H27C22N4O2F
DB01273	H13C13N3
DB01274	H24C19N2O4
DB01275	H8C8N4
DB01280	H15C11N5O5
DB01283	H13C15NO2FCl
DB01288	H21C17NO4
DB01289	H27C20N5O5S
DB01291	H20C12N2O3
DB01295	H27C20NO4
DB01296	H13C6NO5
DB01297	H22C14N2O3
DB01298	H14C12N4O3S
DB01299	H14C12N4O4S
DB01301	H33C27N3O8
DB01319	H36C25N3O9PS
DB01320	H15C16N2O6P
DB01324	H13C11N3O4F3S3Cl
DB01325	H12C10N3O3SCl
DB01332	H13C13N5O5S2
DB01333	H19C16N3O4S
DB01336	H48C40N2O6
DB01337	H60C35N2O4
DB01340	H31C22N3O5
DB01342	H28C23N8
DB01346	H36C32N4O5
DB01348	H30C22N2O5S2
DB01349	H21C23N7O
DB01351	H18C11N2O3
DB01352	H14C10N2O3
DB01353	H16C10N2O3
DB01354	H18C13N2O3
DB01355	H16C12N2O3
DB01359	H29C18NO2
DB01364	H15C10NO
DB01365	H17C11N
DB01366	H22C16N2O3
DB01380	H30C23O6
DB01382	H15C13N3O4S
DB01384	H29C22O5F
DB01392	H26C21N2O3
DB01394	H25C22NO6
DB01396	H64C41O13
DB01399	H10C14O5
DB01403	H24C19N2OS
DB01407	H18C12N2OCl2
DB01408	H29C18N3O5
DB01410	H44C32O7
DB01411	H23C27N5O4
DB01412	H8C7N4O2
DB01413	H24C19N6O5S2
DB01414	H13C13N3O6S
DB01415	H14C15N4O6S2
DB01416	H17C15N5O6S2
DB01418	H15C19NO6
DB01419	H26C30N4O2F6
DB01420	H32C22O3
DB01421	H45C23N5O14
DB01422	H6C9N2O3
DB01423	H11C10NO4S2
DB01424	H17C13N3O
DB01425	H21C16N5O2
DB01426	H26C20N2O2
DB01427	H9C10N3O
DB01428	H12C14O3
DB01429	H30C22N2
DB01430	H29C26N7F2
DB01431	H32C21O
DB01433	H31C23NO2
DB01435	H12C11N2O
DB01436	H44C27O2
DB01437	H15C13NO2
DB01438	H11C11N5
DB01452	H23C21NO5
DB01463	H21C15N
DB01466	H23C19NO3
DB01482	H24C18N5O2Cl
DB01489	H18C19N3O3Cl
DB01501	H28C28N2O2
DB01511	H10C15N2OCl2
DB01544	H12C16N3O3F
DB01545	H14C18N2O3FCl
DB01550	H16C12N2
DB01551	H23C18NO3
DB01553	H14C17N2O2Cl2
DB01559	H15C16N2OSCl
DB01567	H12C16N2OFCl
DB01576	H13C9N
DB01577	H15C10N
DB01579	H17C12NO
DB01580	H23C15NO3
DB01581	H12C11N4O2S
DB01582	H14C12N4O2S
DB01586	H40C24O4
DB01587	H17C20N2O3Cl
DB01588	H17C19N2OCl
DB01589	H11C17N2F4SCl
DB01591	H32C27N2O6
DB01594	H13C18N3O2FCl
DB01595	H11C15N3O3
DB01597	H26C16N2O5S
DB01598	H17C12N3O4S
DB01599	H48C31O2S2
DB01600	H12C14O3S
DB01601	H48C37N4O5
DB01602	H27C21N3O7S
DB01603	H20C17N2O6S
DB01604	H29C22N3O6S
DB01605	H33C21N3O5S
DB01606	H12C10N4O5S
DB01607	H16C15N2O6S2
DB01608	H23C21N3OS
DB01609	H15C21N3O4
DB01610	H22C14N6O5
DB01611	H26C18N3OCl
DB01612	H11C5NO2
DB01613	H6C4N4O12
DB01614	H22C19N2OS
DB01615	H22C19N2OS
DB01616	H27C20N
DB01618	H24C16N2O2
DB01619	H19C19N
DB01620	H20C16N2
DB01621	H33C24N3O3S2
DB01622	H30C22N4O2S2
DB01623	H29C23N3O2S2
DB01627	H34C18N2O6S
DB01628	H15C18N2O2SCl
DB01656	H14C17N2O3F2Cl2
DB01764	H50C34N4O9S
DB02187	H20C18O2
DB02300	H40C27O3
DB02546	H20C14N2O3
DB02703	H48C31O6
DB02959	H12C11N2O3
DB03147	H33C27N9O15P2
DB03255	H6C6O
DB04552	H9C13N2O2F3
DB04571	H12C14O3
DB04572	H12C6N3PS
DB04573	H24C18O3
DB04574	H22C18O5S
DB04794	H18C22N2
DB04835	H41C29N5OF2
DB04837	H20C17NOCl
DB04838	H24C17O3
DB04839	H29C24O4Cl
DB04840	H13C10N3
DB04841	H26C26N2F2
DB04842	H31C29N3OF2
DB04844	H27C19NO3
DB04845	H42C27N2O5S
DB04855	H44C31N2O5S
DB04861	H25C22NO4F2
DB04865	H39C29NO9
DB04876	H25C17N3O2
DB04877	H52C43N4O5
DB04878	H21C10NO7
DB04880	H12C12N2O2S
DB04890	H25C21N2O3Cl
DB04896	H22C15N2O
DB04898	H35C24N5O5
DB04920	H23C21NO6Cl2
DB04930	H20C21O3Cl2
DB04938	H23C24O2Cl
DB04942	H25C22NO3
DB04946	H27C24N2O4F
DB04948	H12C11N2OCl2
DB04953	H18C16N3O2F
DB04967	H24C20N2OS
DB05013	H34C25O6
DB05039	H28C24N2O3
DB05246	H13C12NO2
DB05266	H18C14N2O
DB05271	H25C19NOS
DB05521	H53C36N7O6
DB05812	H31C24NO
DB06144	H26C24N4OFCl
DB06147	H9C9N3O2S2
DB06148	H20C18N2
DB06150	H14C12N4O4S
DB06151	H9C5NO3S
DB06155	H21C22N4OCl3
DB06201	H8C10N4OF2
DB06203	H21C18N5O2
DB06204	H23C14NO
DB06207	H32C25N3O4F3
DB06209	H20C20NO3FS
DB06210	H22C25N4O4
DB06212	H25C26N2O3Cl
DB06213	H18C15N8O5
DB06216	H20C21NO5Cl
DB06218	H18C13N2O3
DB06228	H18C19N3O5SCl
DB06237	H26C23N7O3Cl
DB06255	H17C7NO6P2
DB06262	H11C9NO5
DB06267	H36C25N6O4S
DB06268	H15C18N2O6S2Cl
DB06274	H32C25N2O4
DB06288	H27C17N3O4S
DB06290	H47C38N5O7S2
DB06292	H25C21O6Cl
DB06335	H25C18N3O2
DB06439	H80C51O6
DB06589	H23C21N7O2S
DB06590	H21C22N8O8PS4
DB06594	H17C15NO2
DB06605	H25C25N5O4
DB06616	H29C26N5O3Cl2
DB06623	H17C15N4O2F
DB06637	H6C5N2
DB06663	H66C58N10O9
DB06684	H27C26N5O2
DB06689	H41C20NO3
DB06691	H23C17N3O
DB06694	H24C16N2
DB06695	H41C34N7O5
DB06696	H44C22N6O10
DB06697	H26C16O5
DB06698	H12C8N2
DB06700	H25C16NO2
DB06701	H19C14NO2
DB06702	H37C26NO3
DB06706	H19C9N
DB06707	H13C9NO3
DB06708	H32C30NOCl3
DB06710	H30C20O2
DB06711	H14C14N2
DB06712	H19C19N3O6
DB06714	H21C10N
DB06716	H21C13O5P
DB06717	H22C23N4O6F7P
DB06718	H32C21N2O
DB06725	H10C13N3O4S2Cl
DB06729	H14C15N4O2S
DB06738	H21C15NO2
DB06751	H31C24NO4
DB06766	H21C19N3O
DB06768	H9C3NO3
DB06770	H8C7O
DB06771	H21C19N3O3FCl
DB06775	H10C6N2O5
DB06777	H40C24O4
DB06781	H34C27O7F2
DB06782	H8C3OS2
DB06795	H10C7N2O3
DB06802	H14C15N2O2
DB06803	H8C13N2O4Cl2
DB06804	H60C33O10
DB06809	H54C28N8
DB06811	H30C14O2
DB06817	H21C20N6O5F
DB06827	H43C25N13O10
DB07402	H18C16N4O2
DB08604	H7C12O2Cl3
DB08792	H11C14NO4Cl2
DB08797	H7C7NO2
DB08798	H13C11N3O3S
DB08799	H19C17N3
DB08800	H20C16N3Cl
DB08801	H24C20N2
DB08802	H19C16N3S
DB08803	H20C14N2O
DB08804	H44C28O3
DB08806	H28C19N2O4
DB08807	H28C23N2O3
DB08808	H22C14NO2Cl
DB08810	H30C21N4O4
DB08811	H26C22N2O4
DB08815	H36C28N4O2S
DB08816	H28C23N6O4F2S
DB08819	H34C25O5F2
DB08820	H28C24N2O3
DB08822	H24C30N4O8
DB08823	H67C42NO9
DB08826	H9C7NO2
DB08827	H37C39N3O2F6
DB08828	H14C19N2O3SCl2
DB08834	H45C26NO6S
DB08835	H16C11N2O8
DB08847	H9C5NO3
DB08860	H24C25NO4F
DB08864	H18C22N6
DB08866	H57C43NO5
DB08868	H33C19NO2
DB08871	H59C40NO11
DB08873	H45C27N5O5
DB08877	H18C17N6
DB08881	H18C23N3O3F2SCl
DB08887	H34C22O2
DB08889	H57C40N5O7
DB08893	H24C21N4O2S
DB08896	H15C21N4O3F4Cl
DB08899	H16C21N4O2F4S
DB08905	H26C19O3
DB08906	H29C27O6F3S
DB08907	H25C24O5FS
DB08909	H38C33O6
DB08910	H11C13N3O4
DB08912	H20C23N5O2F3S2
DB08916	H25C24N5O3FCl
DB08918	H22C15N2O
DB08924	H12C11NCl3
DB08930	H19C20N3O5F2
DB08933	H9C14N3S2Cl2
DB08934	H29C22N3O9FP
DB08936	H21C18N2Cl
