# Supplementary material for: High-quality and universal empirical atomic charges for chemoinformatics applications
Source: J Cheminform. 2015 Dec 2;7:59. doi: 10.1186/s13321-015-0107-1 (PMC4667495; doi:10.1186/s13321-015-0107-1)
Supplement: Supplementary file 4 — 10.1186/s13321-015-0107-1 A list of molecules from the extended test set including their DrugBank IDs and summary formulas. [file 13321_2015_107_MOESM4_ESM.xlsx]

## Sheet: Sheet1
DrugBank ID	Summary formula
DB00014	H84C59N18O14
DB00116	H23C19N7O6
DB00117	H9C6N3O2
DB00119	H4C3O3
DB00120	H11C9NO2
DB00167	H13C6NO2
DB00168	H18C14N2O5
DB00169	H44C27O
DB00170	H8C11O2
DB00172	H9C5NO2
DB00173	H5C5N5
DB00174	H8C4N2O3
DB00175	H36C23O7
DB00177	H29C24N5O3
DB00178	H32C23N2O5
DB00179	H22C18O4
DB00182	H13C9N
DB00184	H14C10N2
DB00187	H25C16NO4
DB00191	H15C10N
DB00192	H24C20N2O
DB00193	H25C16NO2
DB00194	H13C10N5O4
DB00195	H29C18NO3
DB00198	H28C16N2O4
DB00199	H67C37NO13
DB00201	H10C8N4O2
DB00202	H30C14N2O4
DB00206	H40C33N2O9
DB00207	H72C38N2O12
DB00210	H28C28O3
DB00211	H18C12N2O4
DB00217	H15C10N3
DB00221	H21C13NO3
DB00224	H47C36N5O4
DB00226	H19C10N3O2
DB00227	H36C24O5
DB00233	H7C7NO3
DB00234	H23C19NO3
DB00237	H16C10N2O3
DB00238	H14C15N4O
DB00241	H16C11N2O3
DB00243	H33C24N3O4
DB00244	H7C7NO3
DB00245	H25C21NO
DB00247	H27C21N3O2
DB00248	H37C26N5O2
DB00252	H12C15N2O2
DB00253	H32C22O3
DB00254	H24C22N2O8
DB00255	H20C18O2
DB00256	H38C29N4O10
DB00260	H6C3N2O2
DB00264	H25C15NO3
DB00265	H17C13NO
DB00266	H12C19O6
DB00270	H21C19N3O5
DB00272	H9C5N3
DB00280	H29C21N3O
DB00281	H22C14N2O
DB00284	H43C25NO18
DB00285	H27C17NO2
DB00289	H21C17NO
DB00292	H16C14N2O2
DB00295	H19C17NO3
DB00296	H26C17N2O
DB00297	H28C18N2O
DB00298	H27C19N5
DB00299	H15C10N5O3
DB00302	H15C8NO2
DB00305	H18C15N4O5
DB00306	H16C11N2O3
DB00307	H28C24O2
DB00309	H55C43N5O7
DB00312	H18C11N2O3
DB00313	H16C8O2
DB00314	H88C50N28O15
DB00315	H21C16N3O2
DB00316	H9C8NO2
DB00318	H21C18NO3
DB00320	H37C33N5O5
DB00321	H23C20N
DB00323	H11C14NO5
DB00327	H19C17NO3
DB00331	H11C4N5
DB00333	H27C21NO
DB00335	H22C14N2O3
DB00336	H6C6N4O4
DB00339	H5C5N3O
DB00344	H21C19N
DB00345	H10C9N2O3
DB00346	H27C19N5O4
DB00347	H9C6NO3
DB00351	H30C23O4
DB00353	H25C20N3O2
DB00357	H16C13N2O2
DB00360	H15C9N5O3
DB00361	H54C45N4O8
DB00368	H11C8NO3
DB00370	H19C17N3
DB00371	H18C9N2O4
DB00374	H34C23O5
DB00376	H31C20NO
DB00377	H24C19N2O
DB00378	H28C21O2
DB00379	H17C11NO
DB00380	H16C11N4O4
DB00383	H28C20N2O3
DB00384	H11C12N7
DB00387	H29C19NO
DB00388	H13C9NO2
DB00390	H64C41O14
DB00393	H26C21N2O7
DB00395	H24C12N2O4
DB00396	H30C21O2
DB00397	H13C9NO
DB00401	H24C20N2O6
DB00410	H44C26O9
DB00418	H18C12N2O3
DB00419	H21C10NO4
DB00422	H19C14NO2
DB00423	H15C11NO5
DB00424	H23C17NO3
DB00425	H21C19N3O
DB00426	H19C14N5O4
DB00427	H22C19N2
DB00428	H15C8N3O7
DB00437	H4C5N4O
DB00440	H18C14N4O3
DB00442	H15C12N5O3
DB00449	H29C19NO5
DB00452	H46C23N6O13
DB00454	H21C15NO2
DB00457	H21C19N5O4
DB00458	H24C19N2
DB00459	H26C21O3
DB00460	H42C41N4O8
DB00461	H16C15O2
DB00465	H13C15NO3
DB00468	H24C20N2O2
DB00470	H30C21O2
DB00473	H23C16NO2
DB00478	H21C12N
DB00479	H43C22N5O13
DB00480	H13C13N3O3
DB00486	H36C24O3
DB00488	H18C9N6
DB00490	H31C21N5O2
DB00491	H17C8NO5
DB00497	H21C18NO4
DB00498	H10C15O2
DB00500	H15C15NO3
DB00504	H25C19NO
DB00511	H66C43O14
DB00513	H13C6NO2
DB00514	H25C18NO
DB00519	H34C24N2O5
DB00521	H24C16N2O3
DB00523	H28C20O2
DB00527	H29C20N3O2
DB00528	H41C36N3O6
DB00536	H5CN3
DB00540	H21C19N
DB00541	H56C46N4O10
DB00542	H28C24N2O5
DB00548	H16C9O4
DB00551	H5C2NO2
DB00552	H16C11N4O4
DB00553	H8C12O4
DB00558	H20C12N4O7
DB00560	H39C29N5O8
DB00561	H30C24N2O2
DB00563	H22C20N8O5
DB00564	H12C15N2O
DB00568	H28C26N2
DB00570	H58C46N4O9
DB00571	H21C16NO2
DB00572	H23C17NO3
DB00573	H14C15O3
DB00577	H20C13N6O4
DB00581	H22C12O11
DB00583	H15C7NO3
DB00584	H28C20N2O5
DB00589	H26C20N4O
DB00590	H25C23N5O5
DB00592	H10C4N2
DB00593	H11C7NO2
DB00595	H24C22N2O9
DB00598	H24C19N2O3
DB00600	H12C13O2
DB00603	H34C24O4
DB00610	H13C9NO2
DB00611	H29C21NO2
DB00612	H31C18NO4
DB00614	H7C8N3O5
DB00615	H62C46N4O11
DB00616	H41C29NO7
DB00617	H11C7NO3
DB00619	H31C29N7O
DB00621	H30C19O3
DB00622	H29C26N3O6
DB00624	H28C19O2
DB00627	H5C6NO2
DB00632	H46C22O
DB00633	H16C13N2
DB00635	H26C21O5
DB00640	H13C10N5O4
DB00641	H38C25O5
DB00642	H21C20N5O6
DB00643	H13C16N3O3
DB00644	H75C55N17O13
DB00645	H27C18NO2
DB00646	H75C47NO17
DB00647	H29C22NO2
DB00649	H12C10N2O4
DB00650	H23C20N7O7
DB00651	H14C10N4O4
DB00652	H27C19NO
DB00654	H40C26O5
DB00655	H22C18O2
DB00657	H21C11N
DB00660	H15C12NO3
DB00662	H28C21N2O5
DB00666	H83C66N17O13
DB00668	H13C9NO3
DB00670	H21C19N5O2
DB00674	H21C17NO3
DB00675	H29C26NO
DB00676	H12C14O2
DB00681	H73C47NO17
DB00682	H16C19O4
DB00684	H37C18N5O9
DB00688	H31C23NO7
DB00691	H34C27N2O7
DB00692	H19C17N3O
DB00693	H12C20O5
DB00694	H29C27NO10
DB00696	H35C33N5O5
DB00698	H6C8N4O5
DB00700	H30C24O6
DB00704	H23C20NO4
DB00711	H21C10N3O
DB00714	H17C17NO2
DB00716	H17C19NO7
DB00719	H22C20N2
DB00721	H20C13N2O2
DB00722	H31C21N3O5
DB00723	H17C11NO3
DB00724	H16C14N4
DB00726	H26C20N2
DB00727	H5C3N3O9
DB00731	H27C19NO3
DB00735	H21C21N
DB00738	H24C19N4O2
DB00741	H30C21O5
DB00742	H14C6O6
DB00746	H48C25N6O8
DB00747	H21C17NO4
DB00749	H21C17NO3
DB00750	H20C13N2O
DB00751	H15C16N3
DB00752	H11C9N
DB00754	H12C11N2O2
DB00755	H28C20O2
DB00757	H20C19N2O3
DB00759	H24C22N2O8
DB00765	H13C10NO3
DB00768	H23C21NO3
DB00769	H41C27NO6
DB00770	H34C20O5
DB00773	H32C29O13
DB00776	H12C15N2O2
DB00779	H12C12N2O3
DB00780	H12C8N2
DB00783	H24C18O2
DB00784	H15C15NO2
DB00786	H29C15N3O5
DB00787	H11C8N5O3
DB00788	H14C14O3
DB00790	H32C19N2O5
DB00792	H21C16N3
DB00794	H14C12N2O2
DB00796	H20C24N6O3
DB00797	H12C10N2
DB00798	H43C21N5O7
DB00802	H32C21N6O3
DB00804	H35C19NO2
DB00805	H22C17N4O
DB00806	H18C13N4O3
DB00807	H26C16N2O3
DB00809	H20C17N2O2
DB00810	H29C21NO
DB00811	H12C8N4O5
DB00812	H20C19N2O2
DB00813	H28C22N2O
DB00816	H17C11NO3
DB00817	H14C17N2O3
DB00818	H18C12O
DB00820	H19C22N3O4
DB00824	H10C8N4O2
DB00825	H20C10O
DB00826	H47C33NO13
DB00827	H10C12N2O5
DB00830	H15C11NO
DB00832	H11C11NO2
DB00841	H23C18NO3
DB00843	H29C24NO3
DB00844	H27C21NO4
DB00849	H14C13N2O3
DB00851	H10C6N6O
DB00852	H15C10NO
DB00853	H6C6N6O2
DB00854	H23C17NO
DB00855	H9C5NO3
DB00858	H32C20O2
DB00860	H28C21O5
DB00865	H21C17N
DB00866	H23C15NO2
DB00867	H21C17NO3
DB00868	H53C30NO11
DB00871	H19C12NO3
DB00872	H26C32N4O2
DB00874	H14C10O4
DB00881	H30C25N2O5
DB00883	H8C6N2O8
DB00885	H8C10N6O
DB00889	H24C18N4O
DB00890	H18C18O2
DB00892	H28C17N2O3
DB00894	H24C19O3
DB00896	H34C24O3
DB00898	H6C2O
DB00899	H28C20N2O5
DB00900	H12C10N4O3
DB00904	H19C18N3O
DB00905	H37C25NO4
DB00907	H21C17NO4
DB00908	H24C20N2O2
DB00910	H44C27O3
DB00912	H36C27N2O4
DB00913	H28C22N2O2
DB00914	H15C10N5
DB00915	H17C10N
DB00916	H9C6N3O3
DB00917	H32C20O5
DB00919	H24C14N2O7
DB00921	H41C29NO4
DB00924	H21C20N
DB00928	H12C8N4O5
DB00929	H38C22O5
DB00931	H22C22N2O8
DB00934	H23C20N
DB00936	H6C7O3
DB00937	H19C13NO
DB00938	H37C25NO4
DB00941	H48C38N2
DB00942	H29C19NO
DB00943	H13C9N3O3
DB00944	H52C32N4O4
DB00945	H8C9O4
DB00946	H16C18O3
DB00949	H14C11N2O4
DB00950	H39C32NO4
DB00951	H7C6N3O
DB00953	H19C15N5
DB00954	H78C42N2O14
DB00955	H41C21N5O7
DB00956	H21C18NO3
DB00959	H30C22O5
DB00960	H20C14N2O2
DB00961	H22C15N2O
DB00966	H30C33N4O2
DB00968	H13C10NO4
DB00969	H18C17N4O
DB00974	H16C10N2O8
DB00975	H40C24N8O4
DB00976	H65C43N5O10
DB00979	H25C17NO3
DB00980	H21C16NO2
DB00981	H21C15N3O2
DB00982	H28C20O2
DB00983	H24C19N2O4
DB00984	H34C27O3
DB00987	H13C9N3O5
DB00988	H11C8NO2
DB00989	H22C14N2O2
DB00990	H24C20O2
DB00991	H15C18NO3
DB00992	H11C6NO3
DB00994	H46C23N6O13
DB00996	H17C9NO2
DB00998	H17C14N3O
DB01001	H21C13NO3
DB01002	H28C18N2O
DB01003	H16C23O11
DB01004	H13C9N5O4
DB01005	H4CN2O2
DB01009	H14C16O3
DB01011	H14C14N2O
DB01014	H15C17N3O6
DB01017	H27C23N3O7
DB01020	H9C6NO6
DB01022	H46C31O2
DB01024	H20C17O6
DB01025	H14C16N2O4
DB01029	H28C25N6O
DB01030	H23C23N3O5
DB01034	H17C12NO3
DB01035	H21C13N3O
DB01036	H31C22NO
DB01041	H10C13N2O4
DB01043	H21C12N
DB01045	H58C43N4O12
DB01048	H18C14N6O
DB01051	H36C31N2O11
DB01054	H20C18N2O6
DB01055	H10C8N2O4
DB01056	H16C11N2O
DB01058	H24C19N2O2
DB01064	H17C11NO3
DB01065	H16C13N2O2
DB01070	H46C28O
DB01072	H52C38N6O7
DB01074	H35C19N
DB01075	H21C17NO
DB01078	H74C47O19
DB01080	H11C6NO2
DB01082	H39C21N7O12
DB01083	H53C29NO5
DB01084	H26C17N4O
DB01085	H16C11N2O2
DB01086	H11C9NO2
DB01087	H21C15N3O
DB01089	H38C32N2O8
DB01090	H32C15N2
DB01091	H27C23N
DB01092	H44C29O12
DB01094	H14C16O6
DB01096	H21C14N3O3
DB01102	H23C18NO4
DB01107	H17C10NO2
DB01113	H21C20NO4
DB01115	H18C17N2O6
DB01121	H10C9N2O2
DB01123	H11C13N3
DB01125	H12C16O3
DB01130	H36C27O8
DB01136	H26C24N2O4
DB01142	H21C19NO
DB01146	H23C19NO
DB01148	H25C24NO4
DB01151	H22C18N2
DB01157	H23C19N5O3
DB01160	H45C24NO8
DB01162	H25C19N5O4
DB01168	H19C12N3O
DB01170	H22C10N4
DB01172	H36C18N4O11
DB01173	H23C18NO
DB01174	H12C12N2O3
DB01176	H22C18N2
DB01179	H22C22O8
DB01180	H42C35N2O9
DB01182	H27C21NO3
DB01183	H21C19NO4
DB01188	H17C12NO2
DB01192	H19C17NO4
DB01193	H28C18N2O4
DB01202	H14C8N2O2
DB01203	H27C17NO4
DB01204	H28C22N4O6
DB01209	H23C16NO
DB01210	H25C17NO3
DB01214	H27C17NO4
DB01216	H36C23N2O2
DB01219	H10C14N4O5
DB01222	H34C25O6
DB01223	H24C16N10O4
DB01227	H31C23NO2
DB01228	H28C22N2O2
DB01229	H51C47NO14
DB01231	H27C21NO
DB01232	H50C38N6O5
DB01235	H11C9NO4
DB01240	H32C20O5
DB01241	H22C15O3
DB01244	H34C24N2O
DB01245	H38C16N2
DB01247	H13C12N3O2
DB01248	H53C43NO14
DB01250	H10C14N2O6
DB01252	H25C19NO3
DB01253	H23C19N3O2
DB01255	H25C15N3O
DB01258	H53C30N3O6
DB01260	H32C24O6
DB01262	H12C8N4O4
DB01265	H14C10N2O5
DB01273	H13C13N3
DB01274	H24C19N2O4
DB01275	H8C8N4
DB01280	H15C11N5O5
DB01288	H21C17NO4
DB01291	H20C12N2O3
DB01295	H27C20NO4
DB01296	H13C6NO5
DB01297	H22C14N2O3
DB01301	H33C27N3O8
DB01336	H48C40N2O6
DB01337	H60C35N2O4
DB01340	H31C22N3O5
DB01342	H28C23N8
DB01346	H36C32N4O5
DB01349	H21C23N7O
DB01351	H18C11N2O3
DB01352	H14C10N2O3
DB01353	H16C10N2O3
DB01354	H18C13N2O3
DB01355	H16C12N2O3
DB01359	H29C18NO2
DB01364	H15C10NO
DB01365	H17C11N
DB01366	H22C16N2O3
DB01380	H30C23O6
DB01392	H26C21N2O3
DB01394	H25C22NO6
DB01396	H64C41O13
DB01399	H10C14O5
DB01408	H29C18N3O5
DB01410	H44C32O7
DB01411	H23C27N5O4
DB01412	H8C7N4O2
DB01418	H15C19NO6
DB01420	H32C22O3
DB01421	H45C23N5O14
DB01422	H6C9N2O3
DB01424	H17C13N3O
DB01425	H21C16N5O2
DB01426	H26C20N2O2
DB01427	H9C10N3O
DB01428	H12C14O3
DB01429	H30C22N2
DB01431	H32C21O
DB01433	H31C23NO2
DB01435	H12C11N2O
DB01436	H44C27O2
DB01437	H15C13NO2
DB01438	H11C11N5
DB01452	H23C21NO5
DB01463	H21C15N
DB01466	H23C19NO3
DB01551	H23C18NO3
DB01576	H13C9N
DB01577	H15C10N
DB01579	H17C12NO
DB01580	H23C15NO3
DB01586	H40C24O4
DB01591	H32C27N2O6
DB01595	H11C15N3O3
DB01601	H48C37N4O5
DB01609	H15C21N3O4
DB01610	H22C14N6O5
DB01612	H11C5NO2
DB01613	H6C4N4O12
DB01616	H27C20N
DB01618	H24C16N2O2
DB01619	H19C19N
DB01620	H20C16N2
DB02187	H20C18O2
DB02300	H40C27O3
DB02546	H20C14N2O3
DB02703	H48C31O6
DB02959	H12C11N2O3
DB03255	H6C6O
DB04571	H12C14O3
DB04573	H24C18O3
DB04794	H18C22N2
DB04838	H24C17O3
DB04840	H13C10N3
DB04844	H27C19NO3
DB04865	H39C29NO9
DB04877	H52C43N4O5
DB04878	H21C10NO7
DB04896	H22C15N2O
DB04898	H35C24N5O5
DB04942	H25C22NO3
DB05013	H34C25O6
DB05039	H28C24N2O3
DB05246	H13C12NO2
DB05266	H18C14N2O
DB05521	H53C36N7O6
DB05812	H31C24NO
DB06148	H20C18N2
DB06204	H23C14NO
DB06210	H22C25N4O4
DB06213	H18C15N8O5
DB06218	H18C13N2O3
DB06262	H11C9NO5
DB06274	H32C25N2O4
DB06439	H80C51O6
DB06594	H17C15NO2
DB06605	H25C25N5O4
DB06637	H6C5N2
DB06663	H66C58N10O9
DB06689	H41C20NO3
DB06691	H23C17N3O
DB06694	H24C16N2
DB06695	H41C34N7O5
DB06696	H44C22N6O10
DB06697	H26C16O5
DB06698	H12C8N2
DB06700	H25C16NO2
DB06701	H19C14NO2
DB06702	H37C26NO3
DB06706	H19C9N
DB06707	H13C9NO3
DB06710	H30C20O2
DB06711	H14C14N2
DB06714	H21C10N
DB06718	H32C21N2O
DB06738	H21C15NO2
DB06751	H31C24NO4
DB06766	H21C19N3O
DB06768	H9C3NO3
DB06770	H8C7O
DB06775	H10C6N2O5
DB06777	H40C24O4
DB06802	H14C15N2O2
DB06804	H60C33O10
DB06809	H54C28N8
DB06811	H30C14O2
DB06827	H43C25N13O10
DB07402	H18C16N4O2
DB08797	H7C7NO2
DB08799	H19C17N3
DB08801	H24C20N2
DB08803	H20C14N2O
DB08804	H44C28O3
DB08806	H28C19N2O4
DB08807	H28C23N2O3
DB08810	H30C21N4O4
DB08811	H26C22N2O4
DB08820	H28C24N2O3
DB08822	H24C30N4O8
DB08823	H67C42NO9
DB08826	H9C7NO2
DB08835	H16C11N2O8
DB08847	H9C5NO3
DB08868	H33C19NO2
DB08871	H59C40NO11
DB08873	H45C27N5O5
DB08887	H34C22O2
DB08889	H57C40N5O7
DB08905	H26C19O3
DB08909	H38C33O6
DB08910	H11C13N3O4
DB08918	H22C15N2O
