# Supplementary material for: High-quality and universal empirical atomic charges for chemoinformatics applications
Source: J Cheminform. 2015 Dec 2;7:59. doi: 10.1186/s13321-015-0107-1 (PMC4667495; doi:10.1186/s13321-015-0107-1)
Supplement: Supplementary file 5 — 10.1186/s13321-015-0107-1 RMSD and \documentclass[12pt]{minimal} \usepackage{amsmath} \usepackage{wasysym} \usepackage{amsfonts} \usepackage{amssymb} \usepackage{amsbsy} \usepackage{mathrsfs} \usepackage{upgreek} \setlength{\oddsidemargin}{-69pt} \begin{document}$${\overline{\Delta }}$$\end{document}Δ¯ values of all tested EEM parameter sets on the test set. [file 13321_2015_107_MOESM5_ESM.xlsx]

## Sheet: Sheet1
Relevant QM charges		EEM parameter set name	Test set
QM theory level + basis set	Charge calc. scheme		RMSD	∆
HF/STO-3G	MPA	Baek1991	0.0659	0.0538
		Svob2007_cbeg2	0.0241	0.0197
		Svob2007_chal2	0.0274	0.0229
		Svob2007_chm2	0.0285	0.0233
		Svob2007_cmet2	0.0298	0.0253
HF/6-31G*	MK	Jir2008_hf	0.1968	0.1469
B3LYP/6-31G*	MPA	Bult2002_mpa	0.0568	0.0386
		Bult2002_npa	0.4463	0.3496
	NPA	Ouy2009	0.0699	0.0483
		Ouy2009_elem	0.0716	0.049
	Hir.	Bult2002_hir	0.0325	0.0205
	MK	Bult2002_mk	0.1433	0.1014
		Jir2008_mk	0.1653	0.1184
	CHEL PG	Bult2002_che	0.1329	0.0965
	AIM	Bult2004_aim	0.0796	0.0578
HF/6-311G	MPA	Cheminf_hf_mpa	0.0745	0.0546
	NPA	Cheminf_hf_npa	0.0585	0.0421
	AIM	Cheminf_hf_aim	0.068	0.0486
B3LYP/6-311G	MPA	Cheminf_b3lyp_mpa	0.0684	0.0508
	NPA	Cheminf_b3lyp_npa	0.0582	0.0417
	AIM	Cheminf_b3lyp_aim	0.0563	0.0404
