# Supplementary material for: High-quality and universal empirical atomic charges for chemoinformatics applications
Source: J Cheminform. 2015 Dec 2;7:59. doi: 10.1186/s13321-015-0107-1 (PMC4667495; doi:10.1186/s13321-015-0107-1)
Supplement: Supplementary file 7 — 10.1186/s13321-015-0107-1 R 2, RMSD, \documentclass[12pt]{minimal} \usepackage{amsmath} \usepackage{wasysym} \usepackage{amsfonts} \usepackage{amssymb} \usepackage{amsbsy} \usepackage{mathrsfs} \usepackage{upgreek} \setlength{\oddsidemargin}{-69pt} \begin{document}$${\overline{\Delta }}$$\end{document}Δ¯ and coverage values of all tested EEM parameter sets on the extended test set. [file 13321_2015_107_MOESM7_ESM.xlsx]

## Sheet: Sheet1
Relevant QM charges		EEM parameter set name	Extended test set
QM theory level + basis set	Charge calc. scheme		R2	RMSD	∆	Coverage [%]
HF/STO-3G	MPA	Baek1991	0.899	0.0666	0.0543	56.8
		Svob2007_cbeg2	0.9745	0.0247	0.02	62.5
		Svob2007_chal2	0.9602	0.0295	0.024	84.2
		Svob2007_chm2	0.9223	0.0368	0.0263	84.2
		Svob2007_cmet2	0.9647	0.0307	0.0257	62.5
HF/6-31G*	MK	Jir2008_hf	0.6871	0.1952	0.1453	84.2
B3LYP/6-31G*	MPA	Bult2002_mpa	0.9634	0.0585	0.0395	62.3
		Bult2002_npa	0.8056	0.4447	0.349	62.3
	NPA	Ouy2009	0.965	0.0701	0.0482	55.4
		Ouy2009_elem	0.9627	0.0718	0.0491	55.4
	Hir.	Bult2002_hir	0.9027	0.0329	0.0208	62.3
	MK	Bult2002_mk	0.7844	0.144	0.1014	62.3
		Jir2008_mk	0.6981	0.1648	0.1173	84.2
	CHEL PG	Bult2002_che	0.781	0.1336	0.0966	62.3
	AIM	Bult2004_aim	0.9727	0.082	0.0592	62.3
HF/6-311G	MPA	Cheminf_hf_mpa	0.9499	0.0842	0.0592	99.9
	NPA	Cheminf_hf_npa	0.9705	0.0629	0.0447	99.9
	AIM	Cheminf_hf_aim	0.9777	0.0753	0.0529	99.9
B3LYP/6-311G	MPA	Cheminf_b3lyp_mpa	0.9396	0.0787	0.0556	99.9
	NPA	Cheminf_b3lyp_npa	0.9688	0.0615	0.0438	99.9
	AIM	Cheminf_b3lyp_aim	0.9785	0.063	0.0444	99.9
