# Supplementary material for: High-quality and universal empirical atomic charges for chemoinformatics applications
Source: J Cheminform. 2015 Dec 2;7:59. doi: 10.1186/s13321-015-0107-1 (PMC4667495; doi:10.1186/s13321-015-0107-1)
Supplement: Supplementary file 8 — 10.1186/s13321-015-0107-1 RMSD and \documentclass[12pt]{minimal} \usepackage{amsmath} \usepackage{wasysym} \usepackage{amsfonts} \usepackage{amssymb} \usepackage{amsbsy} \usepackage{mathrsfs} \usepackage{upgreek} \setlength{\oddsidemargin}{-69pt} \begin{document}$${\overline{\Delta }}$$\end{document}Δ¯ values for OpenBabel and Balloon on the test set and extended test set. [file 13321_2015_107_MOESM8_ESM.xlsx]

## Sheet: Sheet1
Software	Relevant QM charges		Test set		Extended test set
		EEM parameter set	RMSD	∆	RMSD	∆
OpenBabel	B3LYP/6-31G*/MPA	Bult2002_mpa	0.0568	0.0386	0.1666	0.1543
Balloon	B3LYP/cc-pVTZ/MPA	Published by Puranen et al. [56]	0.1534	0.1382	0.1693	0.1439
