# Supplementary material for: High-quality and universal empirical atomic charges for chemoinformatics applications
Source: J Cheminform. 2015 Dec 2;7:59. doi: 10.1186/s13321-015-0107-1 (PMC4667495; doi:10.1186/s13321-015-0107-1)
Supplement: Supplementary file 9 — 10.1186/s13321-015-0107-1 OpenBabel patch. A patch for OpenBabel, which enables it to use the EEM parameter sets calculated in this paper. [file 13321_2015_107_MOESM9_ESM.patch]

From db4b84a7644b293ed0a26fad4b176c58abd0b052 Mon Sep 17 00:00:00 2001
From: Tomas Racek <tom@krab1k.net>
Date: Fri, 6 Mar 2015 01:13:39 +0100
Subject: [PATCH 1/2] Add method which returns the maximum bond order for all
 bonds connected to an atom

---
 include/openbabel/atom.h |  2 ++
 src/atom.cpp             | 12 ++++++++++++
 2 files changed, 14 insertions(+)

diff --git a/include/openbabel/atom.h b/include/openbabel/atom.h
index ea159a3..0fa17ec 100644
--- a/include/openbabel/atom.h
+++ b/include/openbabel/atom.h
@@ -491,6 +491,8 @@ namespace OpenBabel
       //! \return The count of bonds connected to this atom with order == @p bo
       int  CountBondsOfOrder(unsigned int bo);
       //! \return Whether this atom is connected to any bond with order >1
+      int  HighestBondOrder();
+      //! \return The maximum bond order for this atom
       bool HasNonSingleBond();
       //! \return Does this atom have a single bond
       bool HasSingleBond()    {        return(HasBondOfOrder(1));    }
diff --git a/src/atom.cpp b/src/atom.cpp
index 5410f03..34c9d46 100644
--- a/src/atom.cpp
+++ b/src/atom.cpp
@@ -297,6 +297,18 @@ namespace OpenBabel
     return(count);
   }
 
+  int OBAtom::HighestBondOrder()
+  {
+    int highest = 0;
+    OBBond *bond;
+    OBBondIterator i;
+    for(bond = BeginBond(i); bond; bond = NextBond(i))
+      if(bond->GetBO() > highest)
+        highest = bond->GetBO();
+
+    return(highest);
+  }
+
   bool OBAtom::HasNonSingleBond()
   {
     OBBond *bond;
-- 
2.3.6


From dc4e582cfd021df8f6d3a47cc17774f646948773 Mon Sep 17 00:00:00 2001
From: Tomas Racek <tom@krab1k.net>
Date: Wed, 25 Mar 2015 12:32:48 +0100
Subject: [PATCH 2/2] Improve EEM parameters

Use Cheminf2015 parameters instead of Bultinck2002 to achieve better quality and coverage
Used QM: B3LYP/6-311G/NPA
---
 data/CMakeLists.txt |   1 +
 data/eem.txt        |  18 ++++++
 src/charges/eem.cpp | 158 ++++++++++++++++++++++------------------------------
 3 files changed, 86 insertions(+), 91 deletions(-)
 create mode 100644 data/eem.txt

diff --git a/data/CMakeLists.txt b/data/CMakeLists.txt
index 42a4c26..60e19f7 100644
--- a/data/CMakeLists.txt
+++ b/data/CMakeLists.txt
@@ -5,6 +5,7 @@ set(to_install
     atomtyp.txt
     babel_povray3.inc
     bondtyp.txt
+    eem.txt
     element.txt
     fragments.txt
     gaff.dat
diff --git a/data/eem.txt b/data/eem.txt
new file mode 100644
index 0000000..a5a0a45
--- /dev/null
+++ b/data/eem.txt
@@ -0,0 +1,18 @@
+kappa 0.25090000
+Br	1	2.42440000	0.75110000
+C	1	2.49920000	0.32200000
+C	2	2.50650000	0.31730000
+C	3	2.46170000	0.34890000
+Cl	1	2.51040000	0.83640000
+F	1	3.00280000	1.24330000
+H	1	2.38640000	0.65810000
+I	1	2.32720000	0.93030000
+N	1	2.58910000	0.40720000
+N	2	2.55680000	0.29490000
+N	3	2.53480000	0.40250000
+O	1	2.63420000	0.40410000
+O	2	2.65880000	0.42320000
+P	1	2.38980000	0.19020000
+P	2	2.20980000	0.32810000
+S	1	2.45060000	0.24040000
+S	2	2.48840000	0.20430000
\ No newline at end of file
diff --git a/src/charges/eem.cpp b/src/charges/eem.cpp
index b1128ac..7603063 100644
--- a/src/charges/eem.cpp
+++ b/src/charges/eem.cpp
@@ -16,6 +16,11 @@ MERCHANTABILITY or FITNESS FOR A PARTICULAR PURPOSE.  See the
 GNU General Public License for more details.
 ***********************************************************************/
 
+#include <iostream>
+#include <sstream>
+#include <string>
+#include <vector>
+
 #include <openbabel/babelconfig.h>
 #include <openbabel/chargemodel.h>
 #include <openbabel/mol.h>
@@ -23,6 +28,12 @@ GNU General Public License for more details.
 
 namespace OpenBabel
 {
+  struct EEMParatemer {
+    int Z;
+    int bond_order;
+    float A;
+    float B;
+  };
 
   class EEMCharges : public OBChargeModel
   {
@@ -36,11 +47,15 @@ namespace OpenBabel
     double DipoleScalingFactor() { return 1.0; } // fit from regression
 
   private:
+    std::vector<struct EEMParatemer> _parameters;
+    float _kappa;
+
     void _solveMatrix(double**, double*, unsigned int);
     void _luDecompose(double**, std::vector<int>&, unsigned int);
     void _luSolve(double**, std::vector<int>&, double*, unsigned int);
     void _swapRows(double*, unsigned int, unsigned int);
     void _swapRows(double**, unsigned int, unsigned int, unsigned int);
+    void _loadParameters();
   };
 
   /////////////////////////////////////////////////////////////////
@@ -48,10 +63,38 @@ namespace OpenBabel
 
   /////////////////////////////////////////////////////////////////
 
+  void EEMCharges::_loadParameters()
+  {
+    std::ifstream ifs;
+    if (!OpenDatafile(ifs, "eem.txt").length()) {
+      obErrorLog.ThrowError(__FUNCTION__, "Cannot open eem.txt", obError);
+      return;
+    }
+
+    std::string line;
+    std::getline(ifs, line);
+    std::stringstream ss(line);
+    std::string dummy;
+    ss >> dummy >>_kappa;
+
+    while(std::getline(ifs, line)) {
+      ss.str(line);
+      ss.clear();
+      std::string symbol;
+      struct EEMParatemer parameter;
+      ss >> symbol >> parameter.bond_order >> parameter.A >> parameter.B;
+      parameter.Z =  etab.GetAtomicNum(symbol.c_str());
+      _parameters.push_back(parameter);
+    }
+  }
+
   bool EEMCharges::ComputeCharges(OBMol &mol)
   {
     mol.SetPartialChargesPerceived();
 
+    if(_parameters.empty())
+      _loadParameters();
+
     // Copied from spectrophore.cpp
     // CHI and ETA
     unsigned int _nAtoms = mol.NumAtoms();
@@ -64,102 +107,35 @@ namespace OpenBabel
       }
     double totalCharge(0.0);
     unsigned int i(0);
-    unsigned int n;
     double hardness;
     double electronegativity;
+
     for (OpenBabel::OBMolAtomIter atom(mol); atom; ++atom)
       {
-        n = (unsigned int) atom->GetAtomicNum();
-        switch (n) // this should move to a parameter file
-          {
-          case 1:  // H
-            hardness = 0.65971;
-            electronegativity = 0.20606;
-            break;
-          case 3:  // Li
-            hardness = 0.32966;
-            electronegativity = 0.36237;
-            break;
-          case 5:  // B
-            hardness = 0.32966;
-            electronegativity = 0.36237;
-            break;
-          case 6:  // C
-            hardness = 0.32966;
-            electronegativity = 0.36237;
-            break;
-          case 7:  // N
-            hardness = 0.34519;
-            electronegativity = 0.49279;
-            break;
-          case 8:  // O
-            hardness = 0.54428;
-            electronegativity = 0.73013;
-            break;
-          case 9:  // F
-            hardness = 0.72664;
-            electronegativity = 0.72052;
-            break;
-          case 11: // Na
-            hardness = 0.32966;
-            electronegativity = 0.36237;
-            break;
-          case 12: // Mg
-            hardness = 0.32966;
-            electronegativity = 0.36237;
-            break;
-          case 14: // Si
-            hardness = 0.32966;
-            electronegativity = 0.36237;
-            break;
-          case 15: // P
-            hardness = 0.32966;
-            electronegativity = 0.36237;
-            break;
-          case 16: // S
-            hardness = 0.20640;
-            electronegativity = 0.62020;
-            break;
-          case 17: // Cl
-            hardness = 0.32966;
-            electronegativity = 0.36237;
-            break;
-          case 19: // K
-            hardness = 0.32966;
-            electronegativity = 0.36237;
-            break;
-          case 20: // Ca
-            hardness = 0.32966;
-            electronegativity = 0.36237;
-            break;
-          case 26: // Fe
-            hardness = 0.32966;
-            electronegativity = 0.36237;
-            break;
-          case 29: // Cu
-            hardness = 0.32966;
-            electronegativity = 0.36237;
-            break;
-          case 30: // Zn
-            hardness = 0.32966;
-            electronegativity = 0.36237;
-            break;
-          case 35: // Br
-            hardness = 0.54554;
-            electronegativity = 0.70052;
-            break;
-          case 53: // I
-            hardness = 0.30664;
-            electronegativity = 0.68052;
-            break;
-          default:
-            hardness = 0.65971;
-            electronegativity = 0.20606;
-            break;
+        int n = (unsigned int) atom->GetAtomicNum();
+        int b = atom->HighestBondOrder();
+
+        // Search for parameters for a particular atom type
+        bool found = false;
+        for(int j = 0; j < _parameters.size(); j++) {
+          if(n == _parameters[j].Z && b == _parameters[j].bond_order) {
+            electronegativity = _parameters[j].A;
+            hardness = _parameters[j].B;
+            found = true;
           }
+        }
+
+        if(!found) {
+          std::stringstream ss;
+          ss << "No parameters found for: " << etab.GetSymbol(n) << " " << b
+             << ". EEM charges were not calculated for the molecule." << std::endl;
+          obErrorLog.ThrowError(__FUNCTION__, ss.str(), obError);
+
+          return false;
+        }
 
         CHI[i] = -electronegativity;
-        ETA[i][i] = 2.0 * hardness;
+        ETA[i][i] = hardness;
 
         // Adjust the total molecular charge
         totalCharge += atom->GetFormalCharge();
@@ -179,7 +155,7 @@ namespace OpenBabel
         for (unsigned int c = r + 1; c < _nAtoms; ++c)
           {
             cAtom = mol.GetAtom(c+1); // Atom index
-            ETA[r][c] = 0.529176 / cAtom->GetDistance(rAtom);     // 0.529176: Angstrom to au
+            ETA[r][c] = _kappa / cAtom->GetDistance(rAtom);     // 0.529176: Angstrom to au
             ETA[c][r] = ETA[r][c];
           }
       }
@@ -299,7 +275,7 @@ namespace OpenBabel
   void
   EEMCharges::_luSolve(double** A, std::vector<int>& I, double* B, unsigned int dim)
   {
-    unsigned int i, k;
+    int i, k;
 
     for (i = 0; i < dim; ++i) _swapRows(B, i, I[i]);
 
-- 
2.3.6
